# Supplementary material for: A Bayesian framework for efficient and accurate variant prediction
Source: PLoS One. 2018 Sep 13;13(9):e0203553. doi: 10.1371/journal.pone.0203553 (PMC6136750; doi:10.1371/journal.pone.0203553)
Supplement: S1 Data — The 1,161 missense variants in 10 genes for performance evaluation of in silico and multifactorial model analyses reported in this article. (XLSX) [file pone.0203553.s008.xlsx]

## Sheet: Columns
The multigene panel test (MGPT) dataset is composed of 1,161 missense variants in 10 genes (BRCA1, BRCA2, CDH1, PALB2, PTEN, TP53, MLH1, MSH2, MSH6 and PMS2) with known ClinVar consensus classification outcomes. This dataset was compiled with information from 3 sources: a) the variants and their consensus classifications were derived from ClinVar database (https://www.ncbi.nlm.nih.gov/clinvar/, d…
Columns of variant characteristics:
Gene, RefSeqID, cvar, pvar: Gene name, reference sequence id, coding DNA id and protein id of each missense varaint.
Effect: "missense" for all variants in this dataset.
Columns of in silico predictor variables:
Grantham, GERPpp, …, MetaSVM: Sixteen standalone and 6 meta in silico scores downloaded from dbNSFP and AGVGD databases.
gra, ger, …, mes: Sixteen standalone and 6 meta in silico scores after the missing value imputation using k = 40 nearest neighboring variants and the linear transformation to unit scale of 0 to 1.
Columns of ClinVar variables:
clinvar_ReviewStatus: The level of review supporting the assertion of clinical significance for the variation. The variants with review status of one to four gold stars are candidates in defining ClinVar consensus classifications.
clinvar_Submitters: Names of all submitters (seperated by semicolon).
clinvar_Classifications: Clinical significance asserted by all submitters (seperated by semicolon). For each reported varaint, the 5 classes of benign, likely benign, uncertain significance, likely pathogenic and pathogenic were used in defining the ClinVar consensus classification.
cls.consensus: ClinVar consensus classification: 1 = benign, 2 = likely benign, 4 = likely pathogenic, and 5 = pathogenic.
y.consensus: ClinVar consensus binary outcome: 0 = negative, 1 = positive.
Columns of evidence statistics:
lr.faa1, lr.coc1, lr.csg1, lr.fhx1, lr.fun1, lr.str1, lr.oth1: Likelihood ratios (LR) of 7 qualitative evidence categories extracted from internal variant-level classification records. See S6 Table for description of each qualitative evidence category.
lr.coc, lr.fhx, lr.msp: LRs of 3 auto-computed evidence statistics for co-occurrence (COC), family history (FHX) and mutation hotspot (i.e., existence of pathogenic variants at same amino acid residue, also abbreviated as mutation at same position or MSP), respectively.
lr.coccmb, lr.fhxcmb, lr.funcmb: The combined LRs with each from two sources for COC, FHX and functional validation (FUN), respectively.
lr.tot.auto: Total LR of 3 auto-computed evidence statistics (i.e., lr.tot.auto = lr.coc * lr.fhx * lr.msp).
lr.total: Total LR of all available evidence statistics (i.e., lr.toal = lr.faa1 * lr.coccmb * lr.csg1 * lr.fhxcmb * lr.funcmb * lr.str1 * lr.oth1).

## Sheet: Variants
Gene	RefSeqID	cvar	pvar	Effect	Grantham	GERPpp	phastCons_vertebrate	phastCons_mammalian	AGVGD	SIFT	MutPred	Siphy	LRT	LRT_Omega	phyloP_vertebrate	phyloP_mammalian	Polyphen2_HVAR	Polyphen2_HDIV	MutationAssessor	PROVEAN	FATHMM	MutationTaster	MutationTaster_pred	CADD	GenoCanyon	REVEL	Eigen	Eigen_PC	MetaSVM	clinvar_ReviewStatus	clinvar_Submitters	clinvar_Classifications	cls.consensus	y.consensus	gra	ger	pcv	pcm	agv	sif	mup	sip	lrt	ppv	ppm	pov	pod	mua	pro
BRCA1	NM_007294	c.5576C>G	p.P1859R	missense	103	3.1	0	0.174	0	0	NA	10.1691	0.603691	0.894418	0.365	1.048	0.272	0.764	1.78	-1.9875	-2.7625	7.14286e-08	N;N;N;N;N;N;N;N;N;N;N;N;N;N	15.53	0.00778364	0.509	-0.436342	-0.447548	-0.4079	reviewed by expert panel	Evidence-based Network for the Interpretation of Germline Mutant Alleles (ENIGMA);Invitae;Ambry Genetics;Breast Cancer Information Core (BIC) (BRCA1);Genetics Diagnostic Laboratory,Children's Hospital of Eastern Ontario;Counsyl;GeneDx	Benign;Likely benign;Benign;Uncertain significance;Uncertain significance;Benign;Likely benign	1	0	0.466667	0.832432	0	0.174	0	1	0.327808	0.267608	0.603691	0.678833	0.989517	0.272	0.764	0.596581	0.570982
BRCA1	NM_007294	c.5573T>C	p.I1858T	missense	89	0.223	0	0.18	0	0	NA	6.7337	0.589209	0.907582	-0.049	1.199	0.008	0.018	0.46	-0.6675	-2.84875	0	N;N;N;N;N;N;N;N;N;N;N;N;N;N	8.968	0.00158741	0.514	-0.843668	-0.808641	-0.4916	criteria provided, conflicting interpretations	Invitae;Quest Diagnostics Nichols Institute San Juan Capistrano;Ambry Genetics	Likely benign;Uncertain significance;Uncertain significance	2	0	0.4	0.676919	0	0.18	0	1	0.348467	0.177203	0.589209	0.665033	0.999931	0.008	0.018	0.483761	0.523839
BRCA1	NM_007294	c.5572A>C	p.I1858L	missense	5	-4.09	0	0.18	0	0.02	NA	2.6152	0.589209	0.907582	-0.31	1.061	0.001	0	0.805	-0.4375	-2.75875	0	N;N;N;N;N;N;N;N;N;N;N;N;N;N	14.56	0.0151019	0.548	-1.02356	-1.05096	-0.7227	reviewed by expert panel	Counsyl;Evidence-based Network for the Interpretation of Germline Mutant Alleles (ENIGMA);Ambry Genetics	Benign;Benign;Benign	1	0	0	0.443784	0	0.18	0	0.98	0.348003	0.0688211	0.589209	0.656333	0.990414	0.001	0	0.513248	0.515625
BRCA1	NM_007294	c.5566C>T	p.P1856S	missense	74	1.92	0.848	0.282	0	0.17	NA	4.8437	0.900037	0.547984	1.371	0.108	0.171	0.822	0.95	-1.3325	-2.63	7.14286e-08	N;N;N;N;N;N;N;N;N;N;N;N;N;N	13.33	0.00273644	0.433	-0.406344	-0.37347	-0.3292	criteria provided, conflicting interpretations	Invitae;Breast Cancer Information Core (BIC) (BRCA1);Sharing Clinical Reports Project (SCRP);Ambry Genetics	not provided;Uncertain significance;Uncertain significance;Likely benign	2	0	0.328571	0.768649	0.848	0.282	0	0.83	0.400775	0.127466	0.900037	0.712367	0.92469	0.171	0.822	0.525641	0.547589
BRCA1	NM_007294	c.5513T>A	p.V1838E	missense	121	5.32	0.998	0.994	35	0	NA	11.5955	0.999887	0	4.978	1.199	0.996	1	2.295	-2.71	-2.99	0.845113	D;D;D;D;D;D;D;D;D;D;D;D;N;N	23.1	0.792206	0.784	0.694729	0.67186	0.8598	reviewed by expert panel	Evidence-based Network for the Interpretation of Germline Mutant Alleles (ENIGMA);Invitae;Sharing Clinical Reports Project (SCRP);Consortium of Investigators of Modifiers of BRCA1/2 (CIMBA), c/o University of Cambridge;Breast Cancer Information Core (BIC) (BRCA1)	Pathogenic;not provided;Uncertain significance;Pathogenic;Uncertain significance	5	1	0.552381	0.952432	0.998	0.994	0.538462	1	0.774542	0.305145	0.999887	0.8326	0.999931	0.996	1	0.640598	0.596786
BRCA1	NM_007294	c.5509T>G	p.W1837G	missense	184	5.32	1	0.986	65	0	NA	11.5955	0.999926	0	4.978	1.199	1	1	2.33	-6.56	-5.47	0.806621	D;D;D;D;D;D;D;D;D;D;D;D;N;N	19.54	0.792206	0.888	0.719123	0.688225	1.0936	criteria provided, conflicting interpretations	Invitae;Ambry Genetics;Breast Cancer Information Core (BIC) (BRCA1)	not provided;Likely pathogenic;Uncertain significance	4	1	0.852381	0.952432	1	0.986	1	1	0.903097	0.305145	0.999926	0.8326	0.999931	1	1	0.64359	0.734286
BRCA1	NM_007294	c.5509T>C	p.W1837R	missense	101	5.32	1	0.986	65	0	NA	11.5955	0.999926	0	4.978	1.199	1	1	2.33	-7.0575	-5.47	0.829291	D;D;D;D;D;D;D;D;D;D;D;D;N;N	20.5	0.792206	0.9	0.719123	0.688225	1.0936	criteria provided, conflicting interpretations	Breast Cancer Information Core (BIC) (BRCA1);Invitae;GeneDx;Ambry Genetics;Sharing Clinical Reports Project (SCRP)	Uncertain significance;not provided;Likely pathogenic;Likely pathogenic;Likely pathogenic	4	1	0.457143	0.952432	1	0.986	1	1	0.886132	0.305145	0.999926	0.8326	0.999931	1	1	0.64359	0.752054
BRCA1	NM_007294	c.5497G>A	p.V1833M	missense	21	5.32	1	0.86	15	0	NA	14.3724	0.999887	0	4.191	0.935	0.999	1	2.33	-1.288	-3.68	0.846398	D;D;D;D;D;D;D;D;D;D;D;D;N;N	22.7	0.962895	0.75	0.74873	0.720466	0.9519	criteria provided, conflicting interpretations	Invitae;Ambry Genetics;Breast Cancer Information Core (BIC) (BRCA1);Quest Diagnostics Nichols Institute San Juan Capistrano;Sharing Clinical Reports Project (SCRP);GeneDx	Likely pathogenic;Likely pathogenic;Uncertain significance;Likely pathogenic;Pathogenic;Likely pathogenic	4	1	0.0761905	0.952432	1	0.86	0.230769	1	0.738536	0.378221	0.999887	0.806367	0.981724	0.999	1	0.64359	0.546
BRCA1	NM_007294	c.5456A>G	p.N1819S	missense	46	-1.09	0	0.09	0	1	NA	5.1184	0.872938	0.603639	-1.002	-0.652	0	0.001	NA	-0.2225	-1.39	1.42857e-07	N;N;N;N;N;N;N;N;N;N;N;N;N;N	1.393	0.000260856	0.421	-1.36703	-1.25628	-0.9279	criteria provided, conflicting interpretations	Breast Cancer Information Core (BIC) (BRCA1);Invitae;Sharing Clinical Reports Project (SCRP);Ambry Genetics	Uncertain significance;Benign;Benign;Benign	1	0	0.195238	0.605946	0	0.09	0	0	0.310271	0.134695	0.872938	0.633267	0.872276	0	0.001	0.458949	0.507946
BRCA1	NM_007294	c.5453A>G	p.D1818G	missense	94	3.9	0.947	0.842	0	0	NA	7.5139	0.999969	0	1.776	0.961	0.08	0.137	NA	-2.305	-2.55	0.422003	A;A;A;A;A;A;A;A;A;A;A;A;A;A	11.96	0.00322966	0.623	-0.226964	-0.108558	-0.0288	criteria provided, conflicting interpretations	Genetics Diagnostic Laboratory,Children's Hospital of Eastern Ontario;GeneDx;Ambry Genetics;Consortium of Investigators of Modifiers of BRCA1/2 (CIMBA), c/o University of Cambridge;Breast Cancer Information Core (BIC) (BRCA1);Sharing Clinical Reports Project (SCRP);Invitae	Uncertain significance;Pathogenic;Likely pathogenic;Pathogenic;Uncertain significance;Pathogenic;not provided	5	1	0.42381	0.875676	0.947	0.842	0	1	0.497413	0.197734	0.999969	0.725867	0.983517	0.08	0.137	0.582723	0.582321
BRCA1	NM_007294	c.5425G>T	p.V1809F	missense	50	2.97	0.973	0.615	0	0	NA	6.5492	0.973915	0.309537	1.174	0.022	0.534	0.957	NA	-1.854	-3.11	0.31854	D;N;N;N;N;N;N;N;N;N;N;N;N;N	17.89	0.00101463	0.754	0.304511	0.230809	0.2276	criteria provided, conflicting interpretations	Breast Cancer Information Core (BIC) (BRCA1);Invitae;GeneDx	Uncertain significance;not provided;Likely pathogenic	4	1	0.214286	0.825405	0.973	0.615	0	1	0.567208	0.172347	0.973915	0.7058	0.918759	0.534	0.957	0.635043	0.566214
BRCA1	NM_007294	c.5416C>G	p.P1806A	missense	27	1.94	0.012	0.006	0	0.17	0.338	5.0365	0.997907	0.135072	0.311	0.055	0.001	0	NA	-0.42	-2.21	0	N;N;N;N;N;N;N;N;N;N;N;N;N;N	5.032	0.000391852	0.09	-1.10106	-1.07247	-0.7129	criteria provided, conflicting interpretations	Ambry Genetics;Invitae;Breast Cancer Information Core (BIC) (BRCA1)	Likely benign;not provided;Uncertain significance	2	0	0.104762	0.76973	0.012	0.006	0	0.83	0.338	0.132539	0.997907	0.677033	0.921034	0.001	0	0.539551	0.515
BRCA1	NM_007294	c.5411T>A	p.V1804D	missense	152	1.52	0.003	0	0	0.02	NA	4.3313	0.405103	1.11144	0.527	-0.485	0.001	0.001	NA	-0.73	-1.45	0.0714286	A;N;N;N;N;N;N;N;N;N;N;N;N;N	29.8	0.000310489	0.445	-0.952849	-0.957257	-0.8262	reviewed by expert panel	ITMI;Ambry Genetics;GeneDx;CSER_CC_NCGL University of Washington Medical Center;Sharing Clinical Reports Project (SCRP);Invitae;Evidence-based Network for the Interpretation of Germline Mutant Alleles (ENIGMA);Breast Cancer Information Core (BIC) (BRCA1)	not provided;Benign;Likely benign;Uncertain significance;Benign;Benign;Benign;Uncertain significance	1	0	0.7	0.747027	0.003	0	0	0.98	0.287867	0.113982	0.405103	0.684233	0.883793	0.001	0.001	0.556395	0.526071
BRCA1	NM_007294	c.5402G>A	p.G1801D	missense	94	1.26	0	0.708	0	0.99	NA	7.0313	0.462671	1.03891	0.016	0.077	0.001	0.002	-0.55	-0.3575	-1.3125	0	N;N;N;N;N;N;N;N;N;N;N;N;N;N	9.715	1.0862e-05	0.443	-1.13732	-1.0097	-0.977	criteria provided, conflicting interpretations	GeneDx;Ambry Genetics	Uncertain significance;Likely benign	2	0	0.42381	0.732973	0	0.708	0	0.01	0.349263	0.185034	0.462671	0.6672	0.922552	0.001	0.002	0.397436	0.512768
BRCA1	NM_007294	c.5363G>T	p.G1788V	missense	109	5.42	1	0.998	65	0	NA	14.5884	0.999937	0	4.313	0.935	0.028	0.296	2.33	-4.345	-4.63	0.999996	D;D;D;D;D;D;D;D;D;D;D;D;D;D	19.27	0.167821	0.856	0.638294	0.622409	1.0732	reviewed by expert panel	Evidence-based Network for the Interpretation of Germline Mutant Alleles (ENIGMA);Ambry Genetics;GeneDx;Consortium of Investigators of Modifiers of BRCA1/2 (CIMBA), c/o University of Cambridge;Sharing Clinical Reports Project (SCRP);Quest Diagnostics Nichols Institute San Juan Capistrano;Invitae;Breast Cancer Information Core (BIC) (BRCA1)	Pathogenic;Pathogenic;Pathogenic;Pathogenic;Pathogenic;Pathogenic;Likely pathogenic;Pathogenic	5	1	0.495238	0.957838	1	0.998	1	1	0.840401	0.383905	0.999937	0.810433	0.981724	0.028	0.296	0.64359	0.655179
BRCA1	NM_007294	c.5363G>A	p.G1788D	missense	94	5.42	1	0.998	65	0	NA	14.5884	0.999937	0	4.313	0.935	0.877	0.998	2.33	-3.4575	-4.6	0.95367	D;D;D;D;D;D;D;D;D;D;D;D;D;D	20.9	0.167821	0.862	0.714279	0.675842	1.0732	no assertion criteria provided	Breast Cancer Information Core (BIC) (BRCA1);Invitae;Sharing Clinical Reports Project (SCRP)	Uncertain significance;not provided;Pathogenic	5	1	0.42381	0.957838	1	0.998	1	1	0.854351	0.383905	0.999937	0.810433	0.981724	0.877	0.998	0.64359	0.623482
BRCA1	NM_007294	c.5359T>A	p.C1787S	missense	112	5.42	1	0.979	65	0	NA	11.7739	0.999973	0	3.547	1.199	0.126	0.551	2.33	-4.9125	-1.4225	0.822918	D;D;D;D;D;D;D;D;D;D;D;D;N;N	18.14	0.027142	0.812	0.532226	0.494109	0.2705	reviewed by expert panel	Consortium of Investigators of Modifiers of BRCA1/2 (CIMBA), c/o University of Cambridge;Evidence-based Network for the Interpretation of Germline Mutant Alleles (ENIGMA);Sharing Clinical Reports Project (SCRP);Invitae;Breast Cancer Information Core (BIC) (BRCA1)	Pathogenic;Pathogenic;Pathogenic;not provided;Uncertain significance	5	1	0.509524	0.957838	1	0.979	1	1	0.8339	0.309839	0.999973	0.7849	0.999931	0.126	0.551	0.64359	0.675446
BRCA1	NM_007294	c.5348T>C	p.M1783T	missense	81	5.52	1	0.806	55	0	NA	11.9555	0.999849	0.095587	5.126	1.199	0.938	0.992	2.295	-2.8	-1.40625	0.850128	D;D;D;D;D;D;D;D;D;D;D;D;N;N	14.23	0.0356431	0.625	0.570057	0.524829	0.2248	criteria provided, conflicting interpretations	Pathway Genomics;Breast Cancer Information Core (BIC) (BRCA1);Invitae;Ambry Genetics;Laboratory of Genomics and Molecular Biology,A. C. Camargo Cancer Center;Sharing Clinical Reports Project (SCRP);GeneDx;Institute for Biomarker Research,Medical Diagnostic Laboratories, L.L.C.	Likely benign;Uncertain significance;Benign;Benign;Uncertain significance;Benign;Likely benign;Likely benign	1	0	0.361905	0.963243	1	0.806	0.846154	1	0.766509	0.314618	0.999849	0.837533	0.999931	0.938	0.992	0.640598	0.6
BRCA1	NM_007294	c.5333A>G	p.D1778G	missense	94	4.44	1	0.215	0	0.03	NA	8.0701	NA	NA	0.802	1.061	0.266	0.838	NA	NA	-2.52	0.769843	D;D;D;D;D;D;D;D;D;D;D;N;N;N	10.43	0.000300002	0.56	-0.196735	-0.107434	NA	criteria provided, conflicting interpretations	Invitae;Sharing Clinical Reports Project (SCRP);Ambry Genetics;GeneDx;Breast Cancer Information Core (BIC) (BRCA1)	Uncertain significance;Benign;Benign;Likely benign;Uncertain significance	1	0	0.42381	0.904865	1	0.215	0	0.97	0.462337	0.212371	0.921072	0.6934	0.990414	0.266	0.838	0.608514	0.569893
BRCA1	NM_007294	c.5324T>G	p.M1775R	missense	91	5.21	1	1	65	0	NA	11.6541	0.999999	0	5.026	1.199	0.844	0.998	2.33	-3.02	-1.47625	1	D;D;D;D;D;D;D;D;D;D;D;D;D;D	19.2	0.0192078	0.728	0.695813	0.667918	0.6922	reviewed by expert panel	Evidence-based Network for the Interpretation of Germline Mutant Alleles (ENIGMA);Consortium of Investigators of Modifiers of BRCA1/2 (CIMBA), c/o University of Cambridge;Genetics Diagnostic Laboratory,Children's Hospital of Eastern Ontario;Breast Cancer Information Core (BIC) (BRCA1);GeneDx;Quest Diagnostics Nichols Institute San Juan Capistrano;Ambry Genetics;Sharing Clinical Reports Project (S…	Pathogenic;Pathogenic;Likely pathogenic;Uncertain significance;Pathogenic;Pathogenic;Pathogenic;Pathogenic;Pathogenic;Pathogenic	5	1	0.409524	0.946486	1	1	1	1	0.815716	0.306687	0.999999	0.8342	0.999931	0.844	0.998	0.64359	0.607857
BRCA1	NM_007294	c.5324T>A	p.M1775K	missense	95	5.21	1	1	65	0	NA	11.6541	0.999999	0	5.026	1.199	0.798	0.99	2.33	-2.97	-1.45	1	D;D;D;D;D;D;D;D;D;D;D;D;D;D	21.2	0.0192078	0.734	0.69344	0.666245	0.6922	reviewed by expert panel	Invitae;Consortium of Investigators of Modifiers of BRCA1/2 (CIMBA), c/o University of Cambridge;OMIM;Evidence-based Network for the Interpretation of Germline Mutant Alleles (ENIGMA);Sharing Clinical Reports Project (SCRP)	not provided;Pathogenic;Pathogenic;Pathogenic;Likely pathogenic	5	1	0.428571	0.946486	1	1	1	1	0.811729	0.306687	0.999999	0.8342	0.999931	0.798	0.99	0.64359	0.606071
BRCA1	NM_007294	c.5317A>T	p.T1773S	missense	58	5.21	1	0.995	55	0	NA	11.6541	0.99941	0.113144	4.286	1.061	0.133	0.619	1.95	-2.094	-1.35875	0.85117	D;D;D;D;D;D;D;D;D;D;D;D;N;N	22.5	0.0192078	0.682	0.61624	0.60153	0.6827	criteria provided, conflicting interpretations	Breast Cancer Information Core (BIC) (BRCA1);Sharing Clinical Reports Project (SCRP);Ambry Genetics;Counsyl;Invitae	Uncertain significance;Likely benign;Likely benign;Uncertain significance;not provided	2	0	0.252381	0.946486	1	0.995	0.846154	1	0.732174	0.306687	0.99941	0.809533	0.990414	0.133	0.619	0.611111	0.574786
BRCA1	NM_007294	c.5297T>G	p.I1766S	missense	142	5.06	1	0.989	35	0	NA	11.3901	0.991912	0.251622	5.026	1.199	0.844	0.882	2.095	-3.314	-1.5725	0.861837	A;A;A;A;A;A;A;A;A;A;A;A;A;A	19.54	0.0129851	0.771	0.653975	0.626249	0.7281	reviewed by expert panel	Sharing Clinical Reports Project (SCRP);Invitae;Breast Cancer Information Core (BIC) (BRCA1);Ambry Genetics;Evidence-based Network for the Interpretation of Germline Mutant Alleles (ENIGMA);Consortium of Investigators of Modifiers of BRCA1/2 (CIMBA), c/o University of Cambridge	Pathogenic;not provided;Uncertain significance;Pathogenic;Pathogenic;Pathogenic	5	1	0.652381	0.938378	1	0.989	0.538462	1	0.780337	0.299739	0.991912	0.8342	0.999931	0.844	0.882	0.623504	0.618357
BRCA1	NM_007294	c.5291T>C	p.L1764P	missense	98	5.06	1	0.988	25	0	NA	11.3901	0.999438	0	5.026	1.199	0.937	0.999	2.255	-3.254	-1.60625	0.998861	D;D;D;D;D;D;D;D;D;D;D;D;D;D	18.92	0.0129851	0.676	0.591172	0.566318	0.6256	reviewed by expert panel	Consortium of Investigators of Modifiers of BRCA1/2 (CIMBA), c/o University of Cambridge;Breast Cancer Information Core (BIC) (BRCA1);Invitae;Evidence-based Network for the Interpretation of Germline Mutant Alleles (ENIGMA)	Pathogenic;Uncertain significance;not provided;Pathogenic	5	1	0.442857	0.938378	1	0.988	0.384615	1	0.717146	0.299739	0.999438	0.8342	0.999931	0.937	0.999	0.637179	0.616214
BRCA1	NM_007294	c.5288G>T	p.G1763V	missense	109	4.09	1	0.976	15	0	NA	9.337	0.999085	0.119852	1.324	0.935	0.011	0.036	2.295	-4.22	-1.87125	0.999502	D;D;D;D;D;D;D;D;D;D;D;D;D;D	18.08	0.000386928	0.756	0.413681	0.388991	0.6585	criteria provided, conflicting interpretations	Breast Cancer Information Core (BIC) (BRCA1);GeneDx;Invitae	Uncertain significance;Likely pathogenic;not provided	4	1	0.495238	0.885946	1	0.976	0.230769	1	0.633879	0.245711	0.999085	0.7108	0.981724	0.011	0.036	0.640598	0.650714
BRCA1	NM_007294	c.5277G>T	p.K1759N	missense	94	5.07	1	0.997	15	0	NA	13.8227	0.999897	0	3.175	0.93	0.192	0.713	2.295	-1.514	-2.56375	0.842543	D;D;D;D;D;D;D;D;D;D;D;D;N;N	18	0.058956	0.566	0.459264	0.454521	0.6545	criteria provided, single submitter	Ambry Genetics	Likely pathogenic	4	1	0.42381	0.938919	1	0.997	0.230769	1	0.548079	0.363755	0.999897	0.7725	0.981379	0.192	0.713	0.640598	0.554071
BRCA1	NM_007294	c.5252G>A	p.R1751Q	missense	43	5.07	1	0.998	0	0	NA	13.8227	0.998829	0	3.175	0.93	0.032	0.946	2.005	-1.958	-1.81375	0.847678	D;D;D;D;D;D;D;D;D;D;D;D;N;N	24.7	0.058956	0.683	0.490457	0.519838	0.604	reviewed by expert panel	Genetics Diagnostic Laboratory,Children's Hospital of Eastern Ontario;Invitae;Evidence-based Network for the Interpretation of Germline Mutant Alleles (ENIGMA);Breast Cancer Information Core (BIC) (BRCA1);Counsyl;Ambry Genetics;GeneDx;CSER_CC_NCGL University of Washington Medical Center	Uncertain significance;not provided;Benign;Uncertain significance;Benign;Benign;Likely benign;Uncertain significance	1	0	0.180952	0.938919	1	0.998	0	1	0.570359	0.363755	0.998829	0.7725	0.981379	0.032	0.946	0.615812	0.569929
BRCA1	NM_007294	c.5246C>G	p.P1749R	missense	103	5.07	1	0.998	65	0	NA	13.8227	0.99981	0	5.958	1.042	0.203	0.215	2.045	-5	-1.6825	0.818916	D;D;D;D;D;D;D;D;D;D;D;D;N;N	19.69	0.058956	0.816	0.584337	0.613934	1.0664	criteria provided, conflicting interpretations	Breast Cancer Information Core (BIC) (BRCA1);GeneDx;Invitae	Uncertain significance;Pathogenic;not provided	5	1	0.466667	0.938919	1	0.998	1	1	0.814656	0.363755	0.99981	0.865267	0.989103	0.203	0.215	0.619231	0.678571
BRCA1	NM_007294	c.5213G>A	p.G1738E	missense	98	5.07	1	0.998	65	0	NA	13.8227	0.999773	0	4.681	0.93	0.043	0.271	2.005	-4.312	-1.74625	0.896834	D;D;D;D;D;D;D;D;D;D;D;D;D;N	21	0.058956	0.747	0.555825	0.584935	0.709	criteria provided, conflicting interpretations	Breast Cancer Information Core (BIC) (BRCA1);Sharing Clinical Reports Project (SCRP);Consortium of Investigators of Modifiers of BRCA1/2 (CIMBA), c/o University of Cambridge;Invitae	Uncertain significance;Likely pathogenic;Pathogenic;not provided	4	1	0.442857	0.938919	1	0.998	1	1	0.762569	0.363755	0.999773	0.8227	0.981379	0.043	0.271	0.615812	0.654
BRCA1	NM_007294	c.5212G>A	p.G1738R	missense	125	5.07	1	0.999	65	0	NA	13.8227	0.999773	0	4.681	0.93	0.513	0.951	2.005	-4.38	-1.76	0.897861	D;D;D;D;D;D;D;D;D;D;D;D;D;N	21.5	0.058956	0.762	0.604221	0.619115	0.709	reviewed by expert panel	Evidence-based Network for the Interpretation of Germline Mutant Alleles (ENIGMA);GeneKor MSA;Breast Cancer Information Core (BIC) (BRCA1);Invitae;Consortium of Investigators of Modifiers of BRCA1/2 (CIMBA), c/o University of Cambridge	Pathogenic;Likely pathogenic;Uncertain significance;not provided;Pathogenic	5	1	0.571429	0.938919	1	0.999	1	1	0.82515	0.363755	0.999773	0.8227	0.981379	0.513	0.951	0.615812	0.656429
BRCA1	NM_007294	c.5207T>C	p.V1736A	missense	64	5.07	1	1	65	0	NA	11.15	0.999537	0	5.554	1.192	0.38	0.802	3.265	-2.28	-1.865	0.897547	D;D;D;D;D;D;D;D;D;D;D;D;D;N	20.8	0.0107692	0.827	0.735251	0.688539	0.8523	criteria provided, conflicting interpretations	GeneDx;Breast Cancer Information Core (BIC) (BRCA1);Sharing Clinical Reports Project (SCRP);Invitae;Quest Diagnostics Nichols Institute San Juan Capistrano;Ambry Genetics	Likely pathogenic;Uncertain significance;Likely pathogenic;Pathogenic;Likely pathogenic;Pathogenic	4	1	0.280952	0.938919	1	1	1	1	0.834973	0.293421	0.999537	0.8518	0.999448	0.38	0.802	0.723504	0.581429
BRCA1	NM_007294	c.5198A>G	p.D1733G	missense	94	3.97	0.209	0.997	0	0	NA	8.7487	0.981468	0.289619	0.8	0.11	0.197	0.734	2.48	-2.818	-1.82375	0.332374	D;D;D;N;N;N;N;N;N;N;N;N;N;N	19.39	0.00013706	0.759	0.184374	0.160369	0.5994	criteria provided, conflicting interpretations	Breast Cancer Information Core (BIC) (BRCA1);GeneDx;Invitae;Ambry Genetics	Uncertain significance;Likely benign;not provided;Likely benign	2	0	0.42381	0.879459	0.209	0.997	0	1	0.507372	0.230229	0.981468	0.693333	0.924828	0.197	0.734	0.65641	0.600643
BRCA1	NM_007294	c.5176A>G	p.R1726G	missense	125	-2.67	0.595	0.965	0	0.65	NA	5.9884	0.655311	0.851711	0.092	0.055	0	0	-0.585	-1.24143	-1.56	0.000494929	N;N;N;N;N;N;N;N;N;N;N;N;N;N	10.6	2.09433e-05	0.484	-1.18842	-1.076	-0.8901	criteria provided, conflicting interpretations	Sharing Clinical Reports Project (SCRP);Invitae;Ambry Genetics;Breast Cancer Information Core (BIC) (BRCA1)	Benign;not provided;Benign;Uncertain significance	1	0	0.571429	0.520541	0.595	0.965	0	0.35	0.430558	0.157589	0.655311	0.669733	0.921034	0	0	0.394444	0.544337
BRCA1	NM_007294	c.5165C>T	p.S1722F	missense	155	5.46	1	0.995	15	0	NA	15.1639	0.999931	0	3.429	0.902	0.814	0.996	3.015	-3.55125	-2.42818	0.926884	D;D;D;D;D;D;D;D;D;D;D;D;D;N	21.8	0.27925	0.756	0.726994	0.676855	0.8847	criteria provided, conflicting interpretations	Consortium of Investigators of Modifiers of BRCA1/2 (CIMBA), c/o University of Cambridge;GeneDx;Invitae;Sharing Clinical Reports Project (SCRP);Quest Diagnostics Nichols Institute San Juan Capistrano;Breast Cancer Information Core (BIC) (BRCA1);Ambry Genetics	Pathogenic;Likely pathogenic;Likely pathogenic;Pathogenic;Likely pathogenic;Uncertain significance;Pathogenic	4	1	0.714286	0.96	1	0.995	0.230769	1	0.736863	0.39905	0.999931	0.780967	0.979448	0.814	0.996	0.702137	0.62683
BRCA1	NM_007294	c.5164T>C	p.S1722P	missense	74	5.46	1	0.996	0	0	NA	12.2125	0.999931	0	5.643	1.028	0.505	0.972	3.015	-2.97	-2.42818	0.919853	D;D;D;D;D;D;D;D;D;D;D;D;D;N	22.1	0.0413539	0.872	0.726025	0.680182	0.9012	criteria provided, conflicting interpretations	Breast Cancer Information Core (BIC) (BRCA1);Ambry Genetics	Uncertain significance;Likely pathogenic	4	1	0.328571	0.96	1	0.996	0	1	0.713957	0.321382	0.999931	0.854767	0.988138	0.505	0.972	0.702137	0.606071
BRCA1	NM_007294	c.5158A>G	p.T1720A	missense	58	3.16	0.102	0.992	0	0.01	NA	7.7109	0.777176	0.712118	0.492	0.045	0.066	0.021	2.125	-1.765	-1.08818	0.0724233	D;N;N;N;N;N;N;N;N;N;N;N;N;N	13	3.29979e-05	0.445	-0.126275	-0.0610073	-0.5013	reviewed by expert panel	Evidence-based Network for the Interpretation of Germline Mutant Alleles (ENIGMA);Sharing Clinical Reports Project (SCRP);Ambry Genetics;GeneDx;Invitae;Emory Genetics Laboratory,Emory University;Breast Cancer Information Core (BIC) (BRCA1)	Benign;Uncertain significance;Benign;Benign;Benign;Likely benign;Uncertain significance	1	0	0.252381	0.835676	0.102	0.992	0	0.99	0.395672	0.202918	0.777176	0.683067	0.920345	0.066	0.021	0.626068	0.563036
BRCA1	NM_007294	c.5154G>T	p.W1718C	missense	215	5.46	1	0.996	65	0	NA	15.1639	0.999889	0	4.761	0.807	0.828	0.964	3.27	-7.27125	-4.35727	1	D;D;D;D;D;D;D;D;D;D;D;D;D;D	19.13	0.27925	0.937	0.812885	0.752774	1.0937	criteria provided, conflicting interpretations	Breast Cancer Information Core (BIC) (BRCA1);Invitae;Ambry Genetics	Uncertain significance;not provided;Likely pathogenic	4	1	1	0.96	1	0.996	1	1	0.927129	0.39905	0.999889	0.825367	0.972897	0.828	0.964	0.723932	0.759687
BRCA1	NM_007294	c.5143A>T	p.S1715C	missense	112	6.04	1	1	65	0	NA	12.9681	0.999996	0	3.389	0.993	0.712	0.986	3.09	-2.95625	-1.23545	0.994294	D;D;D;D;D;D;D;D;D;D;D;D;D;D	22.6	0.154628	0.773	0.827302	0.794318	0.5732	criteria provided, conflicting interpretations	Ambry Genetics;Invitae;Breast Cancer Information Core (BIC) (BRCA1);GeneDx	Likely pathogenic;not provided;Uncertain significance;Uncertain significance	4	1	0.509524	0.991351	1	1	1	1	0.825684	0.341266	0.999996	0.779633	0.985724	0.712	0.986	0.708547	0.60558
BRCA1	NM_007294	c.5143A>C	p.S1715R	missense	110	6.04	1	1	65	0	NA	12.9681	0.999996	0	3.389	0.993	0.031	0.064	3.09	-2.8925	-1.16364	0.995261	D;D;D;D;D;D;D;D;D;D;D;D;D;D	22.8	0.154628	0.745	0.737909	0.733918	0.4864	reviewed by expert panel	Evidence-based Network for the Interpretation of Germline Mutant Alleles (ENIGMA);Invitae;Consortium of Investigators of Modifiers of BRCA1/2 (CIMBA), c/o University of Cambridge;Breast Cancer Information Core (BIC) (BRCA1)	Pathogenic;not provided;Pathogenic;Uncertain significance	5	1	0.5	0.991351	1	1	1	1	0.75346	0.341266	0.999996	0.779633	0.985724	0.031	0.064	0.708547	0.603304
BRCA1	NM_007294	c.5138T>C	p.V1713A	missense	64	6.04	1	1	25	0	NA	12.9681	0.944249	0.433317	5.76	1.119	0.426	0.815	2.93	-2.10875	-2.22091	0.892369	D;D;D;D;D;D;D;D;D;D;D;D;D;N	22.1	0.154628	0.72	0.746339	0.748805	1.1125	no assertion criteria provided	Breast Cancer Information Core (BIC) (BRCA1);Invitae	Uncertain significance;Likely pathogenic	4	1	0.280952	0.991351	1	1	0.384615	1	0.688823	0.341266	0.944249	0.858667	0.994414	0.426	0.815	0.694872	0.575313
BRCA1	NM_007294	c.5123C>A	p.A1708E	missense	107	5.83	1	1	65	0	NA	15.6219	0.99995	0	6.179	0.98	0.691	0.991	3.135	-2.5825	-2.20909	0.928092	D;D;D;D;D;D;D;D;D;D;D;D;D;N	24.4	0.501954	0.831	0.892538	0.861915	0.8469	reviewed by expert panel	Laboratory of Genomics and Molecular Biology,A. C. Camargo Cancer Center;Invitae;Evidence-based Network for the Interpretation of Germline Mutant Alleles (ENIGMA);GeneDx;Ambry Genetics;Genetics Diagnostic Laboratory,Children's Hospital of Eastern Ontario;Quest Diagnostics Nichols Institute San Juan Capistrano;Consortium of Investigators of Modifiers of BRCA1/2 (CIMBA), c/o University of Cambridge…	Pathogenic;Pathogenic;Pathogenic;Pathogenic;Pathogenic;Likely pathogenic;Pathogenic;Pathogenic;Pathogenic;Pathogenic;Pathogenic	5	1	0.485714	0.98	1	1	1	1	0.843947	0.411103	0.99995	0.872633	0.984828	0.691	0.991	0.712393	0.592232
BRCA1	NM_007294	c.5117G>C	p.G1706A	missense	60	5.83	1	0.997	55	0	NA	15.6219	0.999943	0	4.855	0.876	0.415	0.858	1.88	-3.32125	-0.323636	0.997081	D;D;D;D;D;D;D;D;D;D;D;D;D;D	22.6	0.501954	0.518	0.704029	0.725338	-0.0839	reviewed by expert panel	Ambry Genetics;Pathway Genomics;Department of Medical Genetics,University Hospital of North Norway;Invitae;Emory Genetics Laboratory,Emory University;GeneDx;Counsyl;Sharing Clinical Reports Project (SCRP);Breast Cancer Information Core (BIC) (BRCA1);Evidence-based Network for the Interpretation of Germline Mutant Alleles (ENIGMA)	Benign;Benign;Likely benign;Benign;Likely benign;Likely benign;Likely benign;Likely benign;Uncertain significance;Benign	2	0	0.261905	0.98	1	0.997	0.846154	1	0.660346	0.411103	0.999943	0.8285	0.977655	0.415	0.858	0.605128	0.618616
BRCA1	NM_007294	c.5117G>A	p.G1706E	missense	98	5.83	1	0.997	65	0	NA	15.6219	0.999943	0	4.855	0.876	0.379	0.883	3.165	-4.3875	-1.88273	0.998845	D;D;D;D;D;D;D;D;D;D;D;D;D;D	23.5	0.501954	0.863	0.855309	0.821933	0.8045	reviewed by expert panel	Invitae;Evidence-based Network for the Interpretation of Germline Mutant Alleles (ENIGMA);Ambry Genetics;Consortium of Investigators of Modifiers of BRCA1/2 (CIMBA), c/o University of Cambridge;GeneDx;Sharing Clinical Reports Project (SCRP);Laboratory for Molecular Medicine,Partners HealthCare Personalized Medicine;Breast Cancer Information Core (BIC) (BRCA1)	not provided;Pathogenic;Likely pathogenic;Pathogenic;Pathogenic;Likely pathogenic;Likely pathogenic;Uncertain significance	4	1	0.442857	0.98	1	0.997	1	1	0.85844	0.411103	0.999943	0.8285	0.977655	0.379	0.883	0.714957	0.656696
BRCA1	NM_007294	c.5096G>A	p.R1699Q	missense	43	5.83	1	1	35	0	NA	15.6219	0.999861	0	4.855	0.876	0.454	0.995	3.23	-2.1525	-2.50636	0.928281	D;D;D;D;D;D;D;D;D;D;D;D;D;N	29.5	0.501954	0.785	0.871043	0.832238	0.9361	criteria provided, conflicting interpretations	GeneReviews;GeneDx;Counsyl;Breast Cancer Information Core (BIC) (BRCA1);OMIM;Invitae;Ambry Genetics;Sharing Clinical Reports Project (SCRP);Department of Medical Genetics,University Hospital of North Norway;Division of Human Genetics Innsbruck,Medical University Innsbruck	Pathogenic;Likely pathogenic;Likely pathogenic;Uncertain significance;Pathogenic;Pathogenic;Pathogenic;Likely pathogenic;Likely pathogenic;Likely pathogenic	4	1	0.180952	0.98	1	1	0.538462	1	0.790054	0.411103	0.999861	0.8285	0.977655	0.454	0.995	0.720513	0.576875
BRCA1	NM_007294	c.5095C>T	p.R1699W	missense	101	4.83	1	1	65	0	NA	12.433	0.999861	0	3.387	0.98	0.91	1	3.23	-4.705	-2.55455	0.928364	D;D;D;D;D;D;D;D;D;D;D;D;D;N	21.8	0.00162126	0.817	0.792207	0.73664	0.9297	reviewed by expert panel	Evidence-based Network for the Interpretation of Germline Mutant Alleles (ENIGMA);Invitae;University of Washington Center for Mendelian Genomics, University of Washington;Breast Cancer Information Core (BIC) (BRCA1);Sharing Clinical Reports Project (SCRP);GeneDx;CSER_CC_NCGL University of Washington Medical Center;Consortium of Investigators of Modifiers of BRCA1/2 (CIMBA), c/o University of Camb…	Pathogenic;Pathogenic;Pathogenic;Pathogenic;Pathogenic;Pathogenic;Pathogenic;Pathogenic;Likely pathogenic;Pathogenic	5	1	0.457143	0.925946	1	1	1	1	0.879542	0.327184	0.999861	0.779567	0.984828	0.91	1	0.720513	0.668036
BRCA1	NM_007294	c.5089T>C	p.C1697R	missense	180	5.83	1	1	65	0	NA	12.5943	0.999985	0	5.76	1.119	0.502	0.915	3.15	-6.3725	-1.83909	0.999885	D;D;D;D;D;D;D;D;D;D;D;D;D;D	19.28	0.0887234	0.914	0.801797	0.773959	0.7537	criteria provided, conflicting interpretations	Ambry Genetics;Invitae;Breast Cancer Information Core (BIC) (BRCA1);Sharing Clinical Reports Project (SCRP)	Likely pathogenic;not provided;Uncertain significance;Uncertain significance	4	1	0.833333	0.98	1	1	1	1	0.88147	0.331429	0.999985	0.858667	0.994414	0.502	0.915	0.713675	0.727589
BRCA1	NM_007294	c.5074G>C	p.D1692H	missense	81	5.24	1	0.984	65	0	NA	14.6742	0.999965	0	4.725	0.77	0.585	0.989	3.175	-3.97125	-1.34	0.999985	D;D;D;D;D;D;D;D;D;D;D;D;D;D	21.6	0.894667	0.815	0.770152	0.721745	0.5201	criteria provided, multiple submitters, no conflicts	Ambry Genetics;Invitae;GeneDx;Breast Cancer Information Core (BIC) (BRCA1);Consortium of Investigators of Modifiers of BRCA1/2 (CIMBA), c/o University of Cambridge;Sharing Clinical Reports Project (SCRP)	Pathogenic;not provided;Likely pathogenic;Pathogenic;Pathogenic;Pathogenic	5	1	0.361905	0.948108	1	0.984	1	1	0.842333	0.386163	0.999965	0.824167	0.970345	0.585	0.989	0.715812	0.64183
BRCA1	NM_007294	c.5074G>A	p.D1692N	missense	23	5.24	1	0.984	15	0	NA	14.6742	0.999965	0	4.725	0.77	0.151	0.741	2.625	-2.5375	-1.19	0.999923	D;D;D;D;D;D;D;D;D;D;D;D;D;D	21.1	0.894667	0.463	0.582522	0.595224	0.2172	criteria provided, multiple submitters, no conflicts	GeneDx;Sharing Clinical Reports Project (SCRP);Consortium of Investigators of Modifiers of BRCA1/2 (CIMBA), c/o University of Cambridge;Ambry Genetics;Invitae;Breast Cancer Information Core (BIC) (BRCA1)	Likely pathogenic;Likely pathogenic;Pathogenic;Likely pathogenic;not provided;Pathogenic	4	1	0.0857143	0.948108	1	0.984	0.230769	1	0.512398	0.386163	0.999965	0.824167	0.970345	0.151	0.741	0.668803	0.590625
BRCA1	NM_007294	c.5066T>G	p.M1689R	missense	91	5.24	1	0.871	55	0	NA	11.8121	0.999884	0.093519	5.601	0.979	0.736	0.991	2.875	-3.19375	-1.27	0.998682	D;D;D;D;D;D;D;D;D;D;D;D;D;D	19.59	0.525531	0.746	0.673449	0.643944	0.2607	criteria provided, conflicting interpretations	Ambry Genetics;Consortium of Investigators of Modifiers of BRCA1/2 (CIMBA), c/o University of Cambridge;Invitae;Breast Cancer Information Core (BIC) (BRCA1);Sharing Clinical Reports Project (SCRP)	Pathogenic;Pathogenic;not provided;Uncertain significance;Pathogenic	5	1	0.409524	0.948108	1	0.871	0.846154	1	0.780871	0.310845	0.999884	0.853367	0.984759	0.736	0.991	0.690171	0.614062
BRCA1	NM_007294	c.5054C>T	p.T1685I	missense	89	5.24	1	0.963	65	0	NA	14.6742	0.999969	0	6.008	0.859	0.329	0.89	3.31	-3.35556	-1.87	0.999811	D;D;D;D;D;D;D;D;D;D;D;D;D;D	21.3	0.894667	0.88	0.813238	0.757878	0.76	reviewed by expert panel	Consortium of Investigators of Modifiers of BRCA1/2 (CIMBA), c/o University of Cambridge;Evidence-based Network for the Interpretation of Germline Mutant Alleles (ENIGMA);Breast Cancer Information Core (BIC) (BRCA1);Invitae	Pathogenic;Pathogenic;Uncertain significance;not provided	5	1	0.4	0.948108	1	0.963	1	1	0.846957	0.386163	0.999969	0.866933	0.976483	0.329	0.89	0.72735	0.619841
BRCA1	NM_007294	c.5053A>G	p.T1685A	missense	58	5.24	1	0.975	55	0	NA	11.8121	0.999969	0	4.786	0.871	0.183	0.53	3.31	-2.73889	-1.81	0.999026	D;D;D;D;D;D;D;D;D;D;D;D;D;D	19.9	0.525531	0.882	0.641941	0.607014	0.7304	reviewed by expert panel	Evidence-based Network for the Interpretation of Germline Mutant Alleles (ENIGMA);Breast Cancer Information Core (BIC) (BRCA1);Ambry Genetics;Consortium of Investigators of Modifiers of BRCA1/2 (CIMBA), c/o University of Cambridge;GeneDx;Invitae	Pathogenic;Uncertain significance;Pathogenic;Pathogenic;Pathogenic;Likely pathogenic	5	1	0.252381	0.948108	1	0.975	0.846154	1	0.760467	0.310845	0.999969	0.8262	0.97731	0.183	0.53	0.72735	0.597817
BRCA1	NM_007294	c.5044G>A	p.E1682K	missense	56	5.24	1	0.981	0	0	NA	14.6742	0.999968	0	2.222	0.77	0.024	0.102	1.935	-1.8475	-2.21	0.766356	D;D;D;D;D;D;D;D;D;D;D;D;D;D	17.63	0.894667	0.619	0.421977	0.434715	0.7302	reviewed by expert panel	Evidence-based Network for the Interpretation of Germline Mutant Alleles (ENIGMA);Invitae;Breast Cancer Information Core (BIC) (BRCA1)	Benign;not provided;Uncertain significance	1	0	0.242857	0.948108	1	0.981	0	1	0.543492	0.386163	0.999968	0.740733	0.970345	0.024	0.102	0.609829	0.565982
BRCA1	NM_007294	c.5005G>T	p.A1669S	missense	99	5.24	1	0.917	0	0	NA	14.6742	0.999951	0	4.725	0.77	0.52	0.635	2.29	-1.505	-1.37	0.995657	D;D;D;D;D;D;D;D;D;D;D;D;D;D	15.51	0.894667	0.704	0.551532	0.511097	0.3502	criteria provided, conflicting interpretations	Invitae;Biesecker Lab/Human Development Section,National Institutes of Health;GeneDx;Breast Cancer Information Core (BIC) (BRCA1);CSER_CC_NCGL University of Washington Medical Center;Ambry Genetics;Centre for Mendelian Genomics,University Medical Centre Ljubljana;Counsyl	Benign;Uncertain significance;Likely benign;Uncertain significance;Likely benign;Likely benign;Uncertain significance;Likely benign	2	0	0.447619	0.948108	1	0.917	0	1	0.542518	0.386163	0.999951	0.824167	0.970345	0.52	0.635	0.640171	0.55375
BRCA1	NM_007294	c.4993G>A	p.V1665M	missense	21	3.24	0.993	0.241	15	0.06	NA	8.4225	0.996897	0.142304	2.34	-0.042	0.018	0.07	2.815	-1.79625	-2.18	0.988923	D;D;D;D;D;D;D;D;D;D;D;D;D;D	12.41	0.00287626	0.581	-0.194118	-0.238111	0.0613	criteria provided, conflicting interpretations	Breast Cancer Information Core (BIC) (BRCA1);Ambry Genetics;Invitae;Sharing Clinical Reports Project (SCRP)	Uncertain significance;Uncertain significance;not provided;Likely benign	2	0	0.0761905	0.84	0.993	0.241	0.230769	0.94	0.489473	0.221645	0.996897	0.744667	0.914345	0.018	0.07	0.685043	0.564152
BRCA1	NM_007294	c.4991T>C	p.L1664P	missense	98	1.62	0.928	0.154	0	0.07	NA	4.9015	0.91101	0.488205	2.289	-0.304	0.003	0.005	2.615	-3.16875	-2.18	0.985758	D;D;D;D;D;D;D;D;D;D;D;D;D;D	7.287	0.00246253	0.569	-0.615293	-0.591279	-0.324	reviewed by expert panel	Evidence-based Network for the Interpretation of Germline Mutant Alleles (ENIGMA);Invitae;Sharing Clinical Reports Project (SCRP);GeneDx;Breast Cancer Information Core (BIC) (BRCA1);Ambry Genetics	Benign;not provided;Benign;Likely benign;Uncertain significance;Benign	1	0	0.442857	0.752432	0.928	0.154	0	0.93	0.412879	0.128987	0.91101	0.742967	0.896276	0.003	0.005	0.667949	0.61317
BRCA1	NM_007294	c.4988T>A	p.M1663K	missense	95	3.01	0.925	0.445	0	0	NA	6.9744	0.991597	0.312296	1.76	0.979	0.002	0.001	1.385	-2.475	-1.96	0.52879	D;D;D;D;D;D;D;D;N;N;N;N;N;N	10.96	0.00677903	0.629	-0.30882	-0.240879	-0.1762	criteria provided, conflicting interpretations	Breast Cancer Information Core (BIC) (BRCA1);Sharing Clinical Reports Project (SCRP);Quest Diagnostics Nichols Institute San Juan Capistrano;Counsyl;Invitae;GeneDx	Uncertain significance;Likely benign;Uncertain significance;Uncertain significance;not provided;Uncertain significance	2	0	0.428571	0.827568	0.925	0.445	0	1	0.462121	0.183537	0.991597	0.725333	0.984759	0.002	0.001	0.562821	0.588393
BRCA1	NM_007294	c.4985T>C	p.F1662S	missense	155	-1.61	0.006	0.684	0	0.02	NA	0.814	0.196916	1.36181	0.047	-0.623	0.072	0.327	0	-1.29625	-1.25	5.71429e-07	N;N;N;N;N;N;N;N;N;N;N;N;N;N	4.722	8.75792e-05	0.521	-1.19592	-1.2053	-0.8141	reviewed by expert panel	Invitae;Evidence-based Network for the Interpretation of Germline Mutant Alleles (ENIGMA);Counsyl;Ambry Genetics;Breast Cancer Information Core (BIC) (BRCA1)	not provided;Benign;Benign;Benign;Uncertain significance	1	0	0.714286	0.577838	0.006	0.684	0	0.98	0.341118	0.0214211	0.196916	0.668233	0.874276	0.072	0.327	0.444444	0.546295
BRCA1	NM_007294	c.4964C>T	p.S1655F	missense	155	4.82	1	0.977	65	0	NA	13.5912	0.999794	0	5.396	1.048	0.863	0.999	3.205	-3.87	-3.161	0.999897	D;D;D;D;D;D;D;D;D;D;D;D;D;D	19.76	0.212418	0.818	0.792133	0.718833	0.9589	criteria provided, conflicting interpretations	Breast Cancer Information Core (BIC) (BRCA1);Ambry Genetics;Invitae	Uncertain significance;Likely pathogenic;not provided	4	1	0.714286	0.925405	1	0.977	1	1	0.875025	0.357663	0.999794	0.846533	0.989517	0.863	0.999	0.718376	0.638214
BRCA1	NM_007294	c.4956G>A	p.M1652I	missense	10	3.78	1	0.971	0	0.12	NA	9.8163	0.998722	0.203078	1.313	0.935	0.004	0	0.175	-1.09125	-1.77	0.288738	D;D;D;D;N;N;N;N;N;N;N;N;N;N	11.83	0.00131263	0.426	-0.27429	-0.0674098	-0.8538	reviewed by expert panel	Evidence-based Network for the Interpretation of Germline Mutant Alleles (ENIGMA);Invitae;Illumina Clinical Services Laboratory,Illumina;Counsyl;Breast Cancer Information Core (BIC) (BRCA1);Ambry Genetics;GeneDx;Biesecker Lab/Human Development Section,National Institutes of Health;PreventionGenetics,PreventionGenetics;Division of Genomic Diagnostics,The Children's Hospital of Philadelphia;Vantari…	Benign;Benign;Likely benign;Benign;Uncertain significance;Benign;Benign;Benign;Benign;Benign;Uncertain significance;Benign;Benign;Benign;not provided;Benign	1	0	0.0238095	0.869189	1	0.971	0	0.88	0.494107	0.258324	0.998722	0.710433	0.981724	0.004	0	0.459402	0.538973
BRCA1	NM_007294	c.4955T>C	p.M1652T	missense	81	4.82	1	0.96	25	0	NA	10.9493	0.998722	0.203078	5.033	1.199	0.004	0	2.08	-2.42	-2.12	0.290808	D;D;D;D;N;N;N;N;N;N;N;N;N;N	14.5	0.0472083	0.705	0.11628	0.226994	-0.0502	reviewed by expert panel	Invitae;Breast Cancer Information Core (BIC) (BRCA1);Sharing Clinical Reports Project (SCRP);Evidence-based Network for the Interpretation of Germline Mutant Alleles (ENIGMA);GeneDx;Counsyl;Ambry Genetics	Likely benign;Uncertain significance;Benign;Benign;Likely benign;Likely benign;Benign	2	0	0.361905	0.925405	1	0.96	0.384615	1	0.556411	0.288139	0.998722	0.834433	0.999931	0.004	0	0.622222	0.586429
BRCA1	NM_007294	c.4910C>T	p.P1637L	missense	98	4.82	0.75	0.022	0	0	NA	13.5912	0.999092	0.121925	0.768	0.137	0.057	0.364	1.935	-3.66	-2.19	0.379009	D;D;D;D;N;N;N;N;N;N;N;N;N;N	14.18	0.212418	0.571	0.0679652	-0.0712681	0.4923	reviewed by expert panel	Ambry Genetics;Evidence-based Network for the Interpretation of Germline Mutant Alleles (ENIGMA);Sharing Clinical Reports Project (SCRP);Michigan Medical Genetics Laboratories,University of Michigan;Invitae;GeneDx;Breast Cancer Information Core (BIC) (BRCA1)	Benign;Benign;Benign;Benign;Benign;Likely benign;Uncertain significance	1	0	0.442857	0.925405	0.75	0.022	0	1	0.405823	0.357663	0.999092	0.692267	0.92669	0.057	0.364	0.609829	0.630714
BRCA1	NM_007294	c.4883T>C	p.M1628T	missense	81	-2.25	0	0	0	0.16	NA	3.4414	0.345315	1.16112	-0.667	-0.965	0.028	0.039	1.1	-0.51375	-2.12	2.85714e-07	N;N;N;N;N;N;N;N;N;N;N;N;N;N	0.66	0.00011702	0.489	-1.39312	-1.4453	-0.7495	reviewed by expert panel	GeneDx;Evidence-based Network for the Interpretation of Germline Mutant Alleles (ENIGMA);Breast Cancer Information Core (BIC) (BRCA1);Biesecker Lab/Human Development Section,National Institutes of Health;ITMI;CSER_CC_NCGL University of Washington Medical Center;Counsyl;Ambry Genetics;Genetics Diagnostic Laboratory,Children's Hospital of Eastern Ontario;Michigan Medical Genetics Laboratories,Unive…	Benign;Benign;Uncertain significance;Likely benign;not provided;Likely benign;Likely benign;Benign;Likely benign;Benign;Benign	1	0	0.361905	0.543243	0	0	0	0.84	0.285394	0.0905632	0.345315	0.644433	0.85069	0.028	0.039	0.538462	0.518348
BRCA1	NM_007294	c.4882A>G	p.M1628V	missense	21	-0.061	0	0	0	0.1	NA	4.1996	0.345315	1.16112	-0.018	-0.219	0.002	0.001	1.1	-0.45	-1.93	0	N;N;N;N;N;N;N;N;N;N;N;N;N;N	0.02	6.21306e-05	0.539	-1.01814	-1.04814	-0.7763	criteria provided, conflicting interpretations	CSER_CC_NCGL University of Washington Medical Center;GeneDx;Invitae;Breast Cancer Information Core (BIC) (BRCA1);Ambry Genetics	Uncertain significance;Likely benign;not provided;Uncertain significance;Uncertain significance	2	0	0.0761905	0.661568	0	0	0	0.9	0.296055	0.110516	0.345315	0.666067	0.902138	0.002	0.001	0.538462	0.516071
BRCA1	NM_007294	c.4868C>G	p.A1623G	missense	60	1.71	0	0.04	0	0.35	NA	6.783	0.669858	0.818177	0.147	0.741	0	0	1.795	-1.06625	-2.21	3.64434e-08	A;A;A;A;A;A;A;A;A;A;A;A;A;A	7.924	9.63638e-05	0.55	-0.887376	-0.969502	-0.5173	criteria provided, conflicting interpretations	Consortium of Investigators of Modifiers of BRCA1/2 (CIMBA), c/o University of Cambridge;Breast Cancer Information Core (BIC) (BRCA1);Ambry Genetics;Invitae;GeneDx;Counsyl;Sharing Clinical Reports Project (SCRP)	Pathogenic;Uncertain significance;Pathogenic;Uncertain significance;Likely pathogenic;Likely pathogenic;Pathogenic	5	1	0.261905	0.757297	0	0.04	0	0.65	0.338985	0.1785	0.669858	0.671567	0.968345	0	0	0.597863	0.53808
BRCA1	NM_007294	c.4840C>T	p.P1614S	missense	74	-1.9	0	0.009	0	0.03	NA	0.9297	0.495376	1.00462	-0.1	-0.874	0.001	0.001	1.245	-1.82	-2.14	0	N;N;N;N;N;N;N;N;N;N;N;N;N;N	9.022	1.38378e-05	0.544	-1.18047	-1.24446	-0.726	reviewed by expert panel	Invitae;GeneDx;Evidence-based Network for the Interpretation of Germline Mutant Alleles (ENIGMA);Breast Cancer Information Core (BIC) (BRCA1);Ambry Genetics	Benign;Benign;Benign;Benign;Benign	1	0	0.328571	0.562162	0	0.009	0	0.97	0.30567	0.0244658	0.495376	0.663333	0.856966	0.001	0.001	0.550855	0.565
BRCA1	NM_007294	c.4837A>T	p.S1613C	missense	112	1.5	0	0.03	0	0	NA	6.8942	0.813939	0.699804	-0.194	1.061	0.527	0.985	1.845	-1.93	-2.25	0	N;N;N;N;N;N;N;N;N;N;N;N;N;N	15.23	1.16693e-05	0.505	-0.415909	-0.595108	0.0222	criteria provided, conflicting interpretations	Sharing Clinical Reports Project (SCRP);Invitae;GeneDx;Ambry Genetics;Breast Cancer Information Core (BIC) (BRCA1)	Benign;Likely benign;Likely benign;Likely benign;Uncertain significance	2	0	0.509524	0.745946	0	0.03	0	1	0.364085	0.181426	0.813939	0.6602	0.990414	0.527	0.985	0.602137	0.568929
BRCA1	NM_007294	c.4837A>G	p.S1613G	missense	56	1.5	0	0.03	0	0	NA	6.8942	0.813939	0.699804	-0.194	1.061	0.038	0.255	1.845	-1.49875	-1.93	0	P;P;P;P;P;P;P;P;P;P;P;P;P;P	11.48	1.16693e-05	0.252	-0.856702	-0.906406	-1.0796	reviewed by expert panel	Invitae;Sharing Clinical Reports Project (SCRP);Biesecker Lab/Human Development Section,National Institutes of Health;PreventionGenetics,PreventionGenetics;Breast Cancer Information Core (BIC) (BRCA1);Illumina Clinical Services Laboratory,Illumina;ITMI;Michigan Medical Genetics Laboratories,University of Michigan;Genomic Research Center,Shahid Beheshti University of Medical Sciences;GeneDx;Emory …	Benign;Benign;Benign;Benign;not provided;Likely benign;not provided;Benign;not provided;Benign;Benign;Benign;Benign;Benign;Benign	1	0	0.242857	0.745946	0	0.03	0	1	0.328939	0.181426	0.813939	0.6602	0.990414	0.038	0.255	0.602137	0.553527
BRCA1	NM_007294	c.4816A>G	p.K1606E	missense	56	2.88	0.492	0.004	0	0	NA	8.1952	0.90775	0.534882	2.465	0.132	0	0	0	-0.0675	-2.164	5.71429e-07	N;N;N;N;N;N;N;N;N;N;N;N;N;N	12.23	3.80503e-05	0.464	-0.929975	-0.879878	-0.5432	criteria provided, conflicting interpretations	Genetics Diagnostic Laboratory,Children's Hospital of Eastern Ontario;Ambry Genetics;Invitae;Sharing Clinical Reports Project (SCRP);Breast Cancer Information Core (BIC) (BRCA1)	Uncertain significance;Uncertain significance;Likely benign;Likely benign;Uncertain significance	2	0	0.242857	0.820541	0.492	0.004	0	1	0.328247	0.215663	0.90775	0.748833	0.926345	0	0	0.444444	0.502411
BRCA1	NM_007294	c.4766G>A	p.R1589H	missense	29	-0.874	0	0.001	0	1	NA	3.4138	0.727207	0.777028	-1.155	-0.232	0	0	-1.895	1.8975	-2.109	0	N;N;N;N;N;N;N;N;N;N;N;N;N;N	0.194	1.10584e-05	0.539	-1.906	-1.84089	-0.7925	criteria provided, conflicting interpretations	Invitae;Ambry Genetics;Counsyl;Breast Cancer Information Core (BIC) (BRCA1)	Uncertain significance;Likely benign;Likely benign;Uncertain significance	2	0	0.114286	0.617622	0	0.001	0	0	0.341648	0.0898368	0.727207	0.628167	0.901241	0	0	0.282479	0.432232
BRCA1	NM_007294	c.4765C>T	p.R1589C	missense	180	2.53	0.001	0.003	0	0	NA	5.3264	0.727207	0.777028	0.345	1.048	0.002	0.096	0	-1.3575	-2.2	0	N;N;N;N;N;N;N;N;N;N;N;N;N;N	14.95	2.61126e-05	0.526	-0.785411	-0.793682	-0.5444	criteria provided, conflicting interpretations	Breast Cancer Information Core (BIC) (BRCA1);Sharing Clinical Reports Project (SCRP);Invitae;Ambry Genetics	Uncertain significance;Benign;Uncertain significance;Likely benign	2	0	0.833333	0.801622	0.001	0.003	0	1	0.348894	0.140168	0.727207	0.678167	0.989517	0.002	0.096	0.444444	0.548482
BRCA1	NM_007294	c.4750G>T	p.A1584S	missense	99	3.18	0.001	0.05	0	0.09	NA	7.5424	0.83921	0.648874	0.163	0.789	0.023	0.172	1.75	-0.605	-2.154	6.28571e-06	N;N;N;N;N;N;N;N;N;N;N;N;N;N	13.35	8.25577e-05	0.519	-0.444909	-0.558881	-0.2025	criteria provided, conflicting interpretations	Sharing Clinical Reports Project (SCRP);Ambry Genetics;Breast Cancer Information Core (BIC) (BRCA1);Invitae;GeneDx	Likely benign;Likely benign;Uncertain significance;Likely benign;Likely benign	2	0	0.447619	0.836757	0.001	0.05	0	0.91	0.335543	0.198484	0.83921	0.6721	0.971655	0.023	0.172	0.594017	0.521607
BRCA1	NM_007294	c.4729T>C	p.S1577P	missense	74	2.31	0.001	0.947	0	0.01	NA	5.9629	0.613515	0.887924	0.258	1.199	0.01	0.013	1.935	-0.83125	-2.32	0	N;N;N;N;N;N;N;N;N;N;N;N;N;N	13.88	1.88459e-05	0.559	-0.664953	-0.720389	-0.1635	criteria provided, conflicting interpretations	Invitae;Ambry Genetics;GeneDx;Breast Cancer Information Core (BIC) (BRCA1);Sharing Clinical Reports Project (SCRP)	not provided;Likely benign;Likely benign;Uncertain significance;Likely benign	2	0	0.328571	0.78973	0.001	0.947	0	0.99	0.398538	0.156918	0.613515	0.675267	0.999931	0.01	0.013	0.609829	0.529687
BRCA1	NM_007294	c.4691T>C	p.L1564P	missense	98	3.71	0.825	0.424	0	0.21	NA	6.5442	0.966404	0.334053	1.355	1.199	0.221	0.828	1.935	-2.19875	-2.373	0.137172	N;N;N;N;N;N;N;N;N;N;N;N;N;N	6.672	0.000109286	0.554	-0.391511	-0.372425	-0.1563	reviewed by expert panel	CSER_CC_NCGL University of Washington Medical Center;Ambry Genetics;Invitae;Breast Cancer Information Core (BIC) (BRCA1);Evidence-based Network for the Interpretation of Germline Mutant Alleles (ENIGMA);GeneDx;ITMI	Likely benign;Benign;Benign;Benign;Benign;Likely benign;not provided	1	0	0.442857	0.865405	0.825	0.424	0	0.79	0.430335	0.172216	0.966404	0.711833	0.999931	0.221	0.828	0.609829	0.578527
BRCA1	NM_007294	c.4682C>T	p.T1561I	missense	89	0.152	0.771	0.31	0	0	NA	14.3038	0.981656	0.351926	1.691	0.1	0.266	0.936	1.845	-2.34125	-2.387	0.332002	D;D;D;D;N;N;N;N;N;N;N;N;N;N	12.63	8.82233e-06	0.645	-0.190728	-0.299661	0.0857	criteria provided, conflicting interpretations	GeneDx;CSER_CC_NCGL University of Washington Medical Center;Counsyl;Sharing Clinical Reports Project (SCRP);Breast Cancer Information Core (BIC) (BRCA1);Emory Genetics Laboratory,Emory University;Invitae;Ambry Genetics	Benign;Likely benign;Benign;Benign;Uncertain significance;Likely benign;Benign;Benign	1	0	0.4	0.673081	0.771	0.31	0	1	0.448921	0.376416	0.981656	0.723033	0.924138	0.266	0.936	0.602137	0.583616
BRCA1	NM_007294	c.4675G>C	p.E1559Q	missense	29	5.54	0.985	0.993	0	0	NA	14.8575	0.999333	0.11322	3.38	0.928	0.017	0.026	1.75	-1.025	-2.452	0.296638	D;D;D;D;N;N;N;N;N;N;N;N;N;N	24	0.235708	0.697	0.253391	0.384913	-0.0187	criteria provided, multiple submitters, no conflicts	Breast Cancer Information Core (BIC) (BRCA1);Invitae;Sharing Clinical Reports Project (SCRP);Ambry Genetics;Consortium of Investigators of Modifiers of BRCA1/2 (CIMBA), c/o University of Cambridge	Pathogenic;not provided;Likely pathogenic;Likely pathogenic;Pathogenic	4	1	0.114286	0.964324	0.985	0.993	0	1	0.543724	0.390987	0.999333	0.779333	0.981241	0.017	0.026	0.594017	0.536607
BRCA1	NM_007294	c.4675G>A	p.E1559K	missense	56	5.54	0.985	0.993	0	0	NA	14.8575	0.999333	0.11322	3.38	0.928	0.006	0.011	1.75	-1.11625	-2.414	0.32325	D;D;D;D;N;N;N;N;N;N;N;N;N;N	22.6	0.235708	0.765	0.189407	0.339873	-0.0701	criteria provided, multiple submitters, no conflicts	Invitae;Breast Cancer Information Core (BIC) (BRCA1);Ambry Genetics;Sharing Clinical Reports Project (SCRP);Consortium of Investigators of Modifiers of BRCA1/2 (CIMBA), c/o University of Cambridge	not provided;Pathogenic;Pathogenic;Pathogenic;Pathogenic	5	1	0.242857	0.964324	0.985	0.993	0	1	0.565772	0.390987	0.999333	0.779333	0.981241	0.006	0.011	0.594017	0.539866
BRCA1	NM_007294	c.4638T>G	p.D1546E	missense	45	0.343	0	0.007	0	0.08	NA	4.5263	0.945209	0.477981	0.659	1.189	0.006	0.031	1.5	-0.59875	-2.135	0	N;N;N;N;N;N;N;N;N;N;N;N;N;N	12.05	3.77775e-05	0.54	-0.983875	-1.00331	-0.6663	no assertion criteria provided	Sharing Clinical Reports Project (SCRP)	Benign	1	0	0.190476	0.683405	0	0.007	0	0.92	0.343351	0.119113	0.945209	0.688633	0.999241	0.006	0.031	0.57265	0.521384
BRCA1	NM_007294	c.4636G>T	p.D1546Y	missense	160	-2.66	0	0	0	0	NA	5.1207	0.945209	0.477981	-0.742	-1.598	0.607	0.979	1.845	-2.58625	-2.278	0	N;N;N;N;N;N;N;N;N;N;N;N;N;N	13.41	9.32505e-05	0.588	-1.16725	-1.26053	-0.2675	reviewed by expert panel	Invitae;Ambry Genetics;Evidence-based Network for the Interpretation of Germline Mutant Alleles (ENIGMA);Breast Cancer Information Core (BIC) (BRCA1)	not provided;Benign;Benign;Uncertain significance	1	0	0.738095	0.521081	0	0	0	1	0.345791	0.134755	0.945209	0.641933	0.807034	0.607	0.979	0.602137	0.592366
BRCA1	NM_007294	c.4636G>A	p.D1546N	missense	23	-2.66	0	0	0	0.26	NA	5.1207	0.945209	0.477981	-0.742	-1.598	0.056	0.824	1.845	-0.88375	-2.095	0	N;N;N;N;N;N;N;N;N;N;N;N;N;N	10.4	9.32505e-05	0.285	-1.43386	-1.45843	-0.5607	reviewed by expert panel	Invitae;Evidence-based Network for the Interpretation of Germline Mutant Alleles (ENIGMA);Counsyl;Breast Cancer Information Core (BIC) (BRCA1);GeneDx;Ambry Genetics	Benign;Benign;Benign;Uncertain significance;Benign;Benign	1	0	0.0857143	0.521081	0	0	0	0.74	0.311486	0.134755	0.945209	0.641933	0.807034	0.056	0.824	0.602137	0.531563
BRCA1	NM_007294	c.4600G>A	p.V1534M	missense	21	-3.5	0	0	0	0.36	NA	1.3794	0.027859	1.9861	-2.02	-1.961	0.006	0.07	1.12	-0.51375	-2.198	0	N;N;N;N;N;N;N;N;N;N;N;N;N;N	11.78	0.000180873	0.585	-1.17439	-1.19952	-0.6775	reviewed by expert panel	Michigan Medical Genetics Laboratories,University of Michigan;Evidence-based Network for the Interpretation of Germline Mutant Alleles (ENIGMA);Breast Cancer Information Core (BIC) (BRCA1);GeneDx;Emory Genetics Laboratory,Emory University;Ambry Genetics;Counsyl;Invitae;ITMI	Benign;Benign;Uncertain significance;Benign;Benign;Benign;Benign;Benign;not provided	1	0	0.0761905	0.475676	0	0	0	0.64	0.256898	0.0363	0.027859	0.599333	0.782	0.006	0.07	0.540171	0.518348
BRCA1	NM_007294	c.4585A>G	p.I1529V	missense	29	-6.93	0	0.03	0	0.28	NA	8.4041	0.0280625	1.92482	-0.845	-0.859	0.001	0	1.245	-0.0975	-2.082	0	N;N;N;N;N;N;N;N;N;N;N;N;N;N	11.45	0.0187612	0.531	-1.30273	-1.37685	-0.5558	criteria provided, conflicting interpretations	Invitae;Ambry Genetics;Breast Cancer Information Core (BIC) (BRCA1);Sharing Clinical Reports Project (SCRP)	not provided;Likely benign;Uncertain significance;Likely benign	2	0	0.114286	0.29027	0	0.03	0	0.72	0.283283	0.221161	0.0280625	0.6385	0.858	0.001	0	0.550855	0.503482
BRCA1	NM_007294	c.4544G>A	p.G1515E	missense	98	0.401	0.001	0.125	0	0.08	NA	4.7835	0.520247	0.980252	0.659	0.783	0.006	0.022	1.1	-0.64125	-2.092	0	N;N;N;N;N;N;N;N;N;N;N;N;N;N	2.603	3.8066e-05	0.609	-0.932462	-0.939148	-0.6307	criteria provided, single submitter	Ambry Genetics;Sharing Clinical Reports Project (SCRP)	Likely benign;Likely benign	2	0	0.442857	0.686541	0.001	0.125	0	0.92	0.347035	0.125882	0.520247	0.688633	0.971241	0.006	0.022	0.538462	0.522902
BRCA1	NM_007294	c.4535G>T	p.S1512I	missense	142	3.98	0.012	0.006	0	0.01	NA	8.9596	0.981699	0.349409	3.214	0.844	0.133	0.337	1.895	-2.7425	-2.486	8.48571e-05	N;N;N;N;N;N;N;N;N;N;N;N;N;N	15.3	0.00117357	0.516	-0.327018	-0.413545	-0.12	reviewed by expert panel	Breast Cancer Information Core (BIC) (BRCA1);GeneDx;Invitae;Michigan Medical Genetics Laboratories,University of Michigan;Evidence-based Network for the Interpretation of Germline Mutant Alleles (ENIGMA);ITMI;Genetics Diagnostic Laboratory,Children's Hospital of Eastern Ontario;Ambry Genetics;Sharing Clinical Reports Project (SCRP);Emory Genetics Laboratory,Emory University;Biesecker Lab/Human De…	Benign;Benign;Benign;Benign;Benign;not provided;Benign;Benign;Benign;Benign;Benign;Benign;Likely benign	1	0	0.652381	0.88	0.012	0.006	0	0.99	0.346482	0.235779	0.981699	0.7738	0.975448	0.133	0.337	0.60641	0.597946
BRCA1	NM_007294	c.4484G>T	p.R1495M	missense	91	4.97	1	0.639	0	0	NA	13.5866	0.939219	0.486738	3.879	0.935	0.215	0.468	1.895	-2.1525	-2.35778	0.954129	D;D;D;D;D;D;D;D;D;D;D;D;D;D	17.05	0.0428387	0.702	0.417212	0.412864	0.5123	criteria provided, multiple submitters, no conflicts	Quest Diagnostics Nichols Institute San Juan Capistrano;Breast Cancer Information Core (BIC) (BRCA1);GeneKor MSA;GeneDx;Invitae;Ambry Genetics;Consortium of Investigators of Modifiers of BRCA1/2 (CIMBA), c/o University of Cambridge;Pathway Genomics;Sharing Clinical Reports Project (SCRP)	Pathogenic;Pathogenic;Pathogenic;Pathogenic;Pathogenic;Pathogenic;Pathogenic;Pathogenic;Pathogenic	5	1	0.409524	0.933514	1	0.639	0	1	0.546817	0.357542	0.939219	0.795967	0.981724	0.215	0.468	0.60641	0.576875
BRCA1	NM_007294	c.4484G>C	p.R1495T	missense	71	4.97	1	0.639	0	0.01	NA	13.5866	0.939219	0.486738	3.879	0.935	0.026	0.094	1.895	-2.115	-2.30667	0.896559	D;D;D;D;D;D;D;D;D;D;D;D;D;D	16.67	0.0428387	0.806	0.246539	0.292659	0.5596	criteria provided, multiple submitters, no conflicts	Consortium of Investigators of Modifiers of BRCA1/2 (CIMBA), c/o University of Cambridge;GeneDx	Pathogenic;Pathogenic	5	1	0.314286	0.933514	1	0.639	0	0.99	0.576549	0.357542	0.939219	0.795967	0.981724	0.026	0.094	0.60641	0.575536
BRCA1	NM_007294	c.4484G>A	p.R1495K	missense	26	4.97	1	0.639	0	0.19	NA	13.5866	0.939219	0.486738	3.879	0.935	0.049	0.173	1.895	-0.6925	-2.28222	0.463038	D;D;D;D;D;D;N;N;N;N;N;N;N;N	16.26	0.0428387	0.647	0.243004	0.290138	0.4518	criteria provided, conflicting interpretations	Sharing Clinical Reports Project (SCRP);Breast Cancer Information Core (BIC) (BRCA1);Consortium of Investigators of Modifiers of BRCA1/2 (CIMBA), c/o University of Cambridge;Invitae;Counsyl;Ambry Genetics	Uncertain significance;Pathogenic;Pathogenic;not provided;Likely pathogenic;Pathogenic	5	1	0.1	0.933514	1	0.639	0	0.81	0.529737	0.357542	0.939219	0.795967	0.981724	0.049	0.173	0.60641	0.524732
BRCA1	NM_007294	c.4410A>T	p.E1470D	missense	45	3.32	0	0.108	0	0.06	NA	5.7649	0.959694	0.40781	0.152	0.144	0.026	0.049	2.08	-1.21111	0.34	0.000185	N;N;N;N;N;N;N;N;N;N;N;N;N;N	14.78	4.7259e-05	0.032	-0.401892	-0.451148	-1.0304	criteria provided, conflicting interpretations	Sharing Clinical Reports Project (SCRP);Breast Cancer Information Core (BIC) (BRCA1);Ambry Genetics;ITMI;Invitae;Emory Genetics Laboratory,Emory University;GeneDx	Benign;Uncertain significance;Benign;not provided;Uncertain significance;Uncertain significance;Likely benign	1	0	0.190476	0.844324	0	0.108	0	0.94	0.312376	0.151708	0.959694	0.671733	0.927172	0.026	0.049	0.622222	0.543254
BRCA1	NM_007294	c.4402A>C	p.N1468H	missense	68	3.86	0.238	0.537	0	0	NA	7.7901	0.999232	0.116529	1.102	1.061	0.275	0.641	2.36	-2.37667	0.02	2.32143e-05	N;N;N;N;N;N;N;N;N;N;N;N;N;N	15.16	0.000115472	0.05	-0.321135	-0.363074	-1.0283	reviewed by expert panel	Invitae;Evidence-based Network for the Interpretation of Germline Mutant Alleles (ENIGMA);Breast Cancer Information Core (BIC) (BRCA1);Ambry Genetics	Uncertain significance;Benign;Uncertain significance;Benign	1	0	0.3	0.873514	0.238	0.537	0	1	0.321296	0.205003	0.999232	0.7034	0.990414	0.275	0.641	0.646154	0.584881
BRCA1	NM_007294	c.4343G>A	p.S1448N	missense	46	1.94	0	0.24	0	1	0.098	0.2009	0.906383	0.568066	-0.027	0.125	0.002	0.001	-1.4	0.108	0.64	1.71429e-06	N;N;N;N;N;N;N;N;N;N;N;N;N;N	1.341	0.000322002	0.314	-1.36943	-1.26878	-1.0147	criteria provided, conflicting interpretations	Breast Cancer Information Core (BIC) (BRCA1);Ambry Genetics	Uncertain significance;Likely benign	2	0	0.195238	0.76973	0	0.24	0	0	0.098	0.00528684	0.906383	0.665767	0.925862	0.002	0.001	0.324786	0.496143
BRCA1	NM_007294	c.4342A>G	p.S1448G	missense	56	2.07	0	0.258	0	0.01	NA	5.1118	0.906383	0.568066	0.579	1.061	0.038	0.146	0.69	-1.068	0.51	0	N;N;N;N;N;N;N;N;N;N;N;N;N;N	12.62	0.000407473	0.211	-0.850464	-0.845219	-1.0299	criteria provided, conflicting interpretations	Breast Cancer Information Core (BIC) (BRCA1);Sharing Clinical Reports Project (SCRP);Ambry Genetics;Invitae;Laboratory of Genomics and Molecular Biology,A. C. Camargo Cancer Center;Counsyl	Uncertain significance;Benign;Benign;Uncertain significance;Uncertain significance;Uncertain significance	1	0	0.242857	0.776757	0	0.258	0	0.99	0.294435	0.134521	0.906383	0.685967	0.990414	0.038	0.146	0.503419	0.538143
BRCA1	NM_007294	c.4327C>G	p.R1443G	missense	125	2.27	0.16	0.001	0	0.11	0.134	7.1166	0.266141	1.29959	1.527	0.142	0.018	0.03	0	-1.279	0.53	0	N;N;N;N;N;N;N;N;N;N;N;N;N;N	10.67	0.000458983	0.291	-0.933081	-0.921556	-1.0255	criteria provided, conflicting interpretations	Michigan Medical Genetics Laboratories,University of Michigan;Invitae;Ambry Genetics;OMIM;Breast Cancer Information Core (BIC) (BRCA1);Counsyl	Uncertain significance;Likely benign;Likely benign;Pathogenic;Uncertain significance;Benign	2	0	0.571429	0.787568	0.16	0.001	0	0.89	0.134	0.187279	0.266141	0.717567	0.927034	0.018	0.03	0.444444	0.545679
BRCA1	NM_007294	c.4213A>G	p.I1405V	missense	29	1.78	0.993	0.995	0	0.09	0.132	12.5842	0.984031	0.339081	0.929	0.148	0.003	0.013	2.045	-0.097	0.44	0.214948	D;D;D;N;N;N;N;N;N;N;N;N;N;N	11.56	0.000370811	0.195	-0.167426	-0.122178	-1.0218	criteria provided, conflicting interpretations	Invitae;Breast Cancer Information Core (BIC) (BRCA1);Sharing Clinical Reports Project (SCRP)	Likely benign;Uncertain significance;Benign	2	0	0.114286	0.761081	0.993	0.995	0	0.91	0.132	0.331163	0.984031	0.697633	0.927448	0.003	0.013	0.619231	0.503464
BRCA1	NM_007294	c.4204C>T	p.H1402Y	missense	83	4.38	0.996	0.936	0	0.1	0.173	2.9988	0.995372	0.229124	1.739	-0.972	0.023	0.019	-0.345	-1.074	-2.036	0.214287	D;D;D;N;N;N;N;N;N;N;N;N;N;N	19.76	0.00297991	0.389	-0.564913	-0.33647	-0.7649	reviewed by expert panel	Invitae;Ambry Genetics;GeneDx;Breast Cancer Information Core (BIC) (BRCA1);Counsyl;Evidence-based Network for the Interpretation of Germline Mutant Alleles (ENIGMA);Sharing Clinical Reports Project (SCRP)	not provided;Benign;Likely benign;Uncertain significance;Likely benign;Benign;Benign	1	0	0.371429	0.901622	0.996	0.936	0	0.9	0.173	0.0789158	0.995372	0.724633	0.850207	0.023	0.019	0.414957	0.538357
BRCA1	NM_007294	c.4184A>G	p.Q1395R	missense	43	4.66	1	1	35	0	0.232	13.1191	0.999951	0	4.895	0.964	0.006	0.011	2.535	-1.741	-3.059	0.970257	D;D;D;D;D;D;D;D;D;D;D;D;D;D	24.1	0.999883	0.067	0.555343	0.546341	-0.8533	no assertion criteria provided	Invitae;Breast Cancer Information Core (BIC) (BRCA1);Sharing Clinical Reports Project (SCRP)	not provided;Uncertain significance;Likely benign	2	0	0.180952	0.916757	1	1	0.538462	1	0.232	0.345239	0.999951	0.829833	0.983724	0.006	0.011	0.661111	0.562179
BRCA1	NM_007294	c.4166G>A	p.S1389N	missense	46	3.69	0.976	0.899	0	0	NA	11.3419	0.999997	0	2.361	0.014	0.053	0.454	2.535	-0.845	-2.379	0.33454	D;D;D;D;N;N;N;N;N;N;N;N;N;N	13.92	0.994571	0.02	-0.0236309	-0.0033021	-1.0273	criteria provided, conflicting interpretations	Sharing Clinical Reports Project (SCRP);Ambry Genetics;GeneDx;Invitae;Laboratory of Molecular Diagnosis of Cancer,West China Hospital, Sichuan University;Breast Cancer Information Core (BIC) (BRCA1)	Likely benign;Uncertain significance;Likely benign;not provided;Uncertain significance;Uncertain significance	2	0	0.195238	0.864324	0.976	0.899	0	1	0.423864	0.298471	0.999997	0.745367	0.918207	0.053	0.454	0.661111	0.530179
BRCA1	NM_007294	c.4132G>A	p.V1378I	missense	29	0.167	0	0.686	0	0.2	NA	2.6206	0.859484	0.598474	-0.366	-2.371	0	0.001	-0.69	-0.003	-2.056	6.21429e-06	N;N;N;N;N;N;N;N;N;N;N;N;N;N	5.668	0.66596	0.497	-1.38986	-1.32036	-0.7244	criteria provided, conflicting interpretations	Breast Cancer Information Core (BIC) (BRCA1);Counsyl;GeneDx;Ambry Genetics;Invitae	Uncertain significance;Uncertain significance;Likely benign;Likely benign;Likely benign	2	0	0.114286	0.673892	0	0.686	0	0.8	0.305855	0.0689632	0.859484	0.654467	0.753724	0	0.001	0.38547	0.500107
BRCA1	NM_007294	c.4127C>G	p.T1376R	missense	71	4.44	0.995	0.93	0	0	0.12	11.3845	0.900643	0.543378	3.331	0.883	0.079	0.454	2.42	-2.364	-2.37	0.592949	D;D;D;D;D;D;D;D;D;N;N;N;N;N	18.47	0.995673	0.506	0.269721	0.289348	0.6018	criteria provided, conflicting interpretations	Quest Diagnostics Nichols Institute San Juan Capistrano;Counsyl;Ambry Genetics;Sharing Clinical Reports Project (SCRP);Breast Cancer Information Core (BIC) (BRCA1);Invitae	Uncertain significance;Uncertain significance;Likely benign;Likely benign;Uncertain significance;Uncertain significance	2	0	0.314286	0.904865	0.995	0.93	0	1	0.12	0.299592	0.900643	0.7777	0.978138	0.079	0.454	0.651282	0.584429
BRCA1	NM_007294	c.4081A>C	p.M1361L	missense	15	1.34	0	0.077	0	0.31	0.149	7.179	0.933493	0.460116	-0.725	-1.009	0.001	0	0.69	-0.125	-2.2125	2.28571e-06	N;N;N;N;N;N;N;N;N;N;N;N;N;N	10.19	0.691845	0.39	-0.991728	-0.931061	-0.6189	reviewed by expert panel	Breast Cancer Information Core (BIC) (BRCA1);Evidence-based Network for the Interpretation of Germline Mutant Alleles (ENIGMA);Ambry Genetics;Invitae;Counsyl	Uncertain significance;Benign;Benign;Uncertain significance;Benign	1	0	0.047619	0.737297	0	0.077	0	0.69	0.149	0.188921	0.933493	0.6425	0.847655	0.001	0	0.503419	0.504464
BRCA1	NM_007294	c.4046C>T	p.T1349M	missense	81	0.879	0	0.001	0	0.04	NA	4.767	0.710743	0.791259	0.172	-0.935	0.107	0.575	1.995	-0.635	-2.3625	0	N;N;N;N;N;N;N;N;N;N;N;N;N;N	3.106	0.663827	0.434	-1.07145	-1.11764	-0.5188	reviewed by expert panel	GeneDx;Breast Cancer Information Core (BIC) (BRCA1);Sharing Clinical Reports Project (SCRP);Evidence-based Network for the Interpretation of Germline Mutant Alleles (ENIGMA);Invitae;Ambry Genetics	Likely benign;Uncertain significance;Uncertain significance;Benign;Likely benign;Benign	2	0	0.361905	0.712378	0	0.001	0	0.96	0.301337	0.125447	0.710743	0.6724	0.852759	0.107	0.575	0.614957	0.522679
BRCA1	NM_007294	c.4039A>G	p.R1347G	missense	125	2.98	0.992	0.661	0	0.05	NA	6.1796	0.991002	0.312698	1.192	0.964	0.071	0.255	2.135	-0.88	-2.4175	0.000376571	N;N;N;N;N;N;N;N;N;N;N;N;N;N	10.36	0.893888	0.527	-0.344753	-0.293687	-0.3762	reviewed by expert panel	Pathway Genomics;Center for Pediatric Genomic Medicine,Children's Mercy Hospital and Clinics;Biesecker Lab/Human Development Section,National Institutes of Health;Ambry Genetics;Emory Genetics Laboratory,Emory University;Invitae;Breast Cancer Information Core (BIC) (BRCA1);Institute for Biomarker Research,Medical Diagnostic Laboratories, L.L.C.;Sharing Clinical Reports Project (SCRP);Michigan Med…	Benign;Likely benign;Uncertain significance;Benign;Benign;Benign;Uncertain significance;Likely benign;Benign;Benign;not provided;Likely benign;Benign;Benign;Likely benign;Benign	1	0	0.571429	0.825946	0.992	0.661	0	0.95	0.41979	0.162621	0.991002	0.7064	0.983724	0.071	0.255	0.626923	0.531429
BRCA1	NM_007294	c.4036G>A	p.E1346K	missense	56	4.22	0.702	0.878	0	0.19	NA	11.4667	0.999479	0.11066	1.301	0.852	0.003	0.003	1.74	-0.665	-2.59	0.565253	D;D;D;D;D;D;D;D;N;N;N;N;N;N	14.53	0.995895	0.546	-0.131742	-0.0721139	0.132	criteria provided, conflicting interpretations	Ambry Genetics;Invitae;Sharing Clinical Reports Project (SCRP);Breast Cancer Information Core (BIC) (BRCA1);GeneDx	Benign;Likely benign;Benign;Uncertain significance;Likely benign	2	0	0.242857	0.892973	0.702	0.878	0	0.81	0.518272	0.301755	0.999479	0.710033	0.976	0.003	0.003	0.593162	0.52375
BRCA1	NM_007294	c.3944C>G	p.P1315R	missense	103	3.04	0.018	0.375	0	0.02	0.25	4.9319	0.897991	0.551801	1.255	0.037	0.493	0.944	2.595	-1.6425	-2.2225	0	N;N;N;N;N;N;N;N;N;N;N;N;N;N	14.12	0.215923	0.438	-0.0774918	-0.16551	-0.2237	criteria provided, conflicting interpretations	Michigan Medical Genetics Laboratories,University of Michigan;Ambry Genetics;Sharing Clinical Reports Project (SCRP)	Uncertain significance;Uncertain significance;Likely benign	2	0	0.466667	0.829189	0.018	0.375	0	0.98	0.25	0.129787	0.897991	0.7085	0.919793	0.493	0.944	0.666239	0.558661
BRCA1	NM_007294	c.3929C>A	p.T1310K	missense	78	5.01	0.577	0.994	0	0.04	0.226	15.6283	0.947187	0.475876	1.888	0.902	0.366	0.915	2.595	-1.305	-2.345	0.571429	D;D;D;D;D;D;D;D;N;N;N;N;N;N	18.29	0.999692	0.535	0.40697	0.382116	0.1639	criteria provided, conflicting interpretations	Breast Cancer Information Core (BIC) (BRCA1);Invitae;Sharing Clinical Reports Project (SCRP)	Uncertain significance;Uncertain significance;Benign	1	0	0.347619	0.935676	0.577	0.994	0	0.96	0.226	0.411271	0.947187	0.7296	0.979448	0.366	0.915	0.666239	0.546607
BRCA1	NM_007294	c.3845A>T	p.E1282V	missense	121	5.22	0.37	0.982	0	0.01	0.292	8.5567	0.999477	0.110747	2.018	0.913	0.23	0.844	2.655	-1.32	-2.4425	0.567573	D;D;D;D;D;D;D;D;N;N;N;N;N;N	16.27	0.914059	0.081	0.110914	0.114914	-0.854	criteria provided, conflicting interpretations	Sharing Clinical Reports Project (SCRP);Ambry Genetics;Invitae;GeneDx;Quest Diagnostics Nichols Institute San Juan Capistrano;Counsyl;Breast Cancer Information Core (BIC) (BRCA1)	Likely benign;Likely benign;not provided;Uncertain significance;Uncertain significance;Uncertain significance;Uncertain significance	2	0	0.552381	0.947027	0.37	0.982	0	0.99	0.292	0.225176	0.999477	0.733933	0.980207	0.23	0.844	0.671368	0.547143
BRCA1	NM_007294	c.3835G>A	p.A1279T	missense	58	3.26	0	0.526	0	0.07	NA	10.2729	0.992997	0.246115	0.332	-0.491	0.01	0.031	2.585	-0.5125	-2.6925	0.570498	D;D;D;D;D;D;D;D;N;N;N;N;N;N	9.381	0.548055	0.549	-0.67223	-0.679229	-0.2171	criteria provided, conflicting interpretations	Invitae;Ambry Genetics;Breast Cancer Information Core (BIC) (BRCA1);Sharing Clinical Reports Project (SCRP)	Uncertain significance;Likely benign;Uncertain significance;Benign	2	0	0.252381	0.841081	0	0.526	0	0.93	0.346631	0.270339	0.992997	0.677733	0.883379	0.01	0.031	0.665385	0.518304
BRCA1	NM_007294	c.3823A>G	p.I1275V	missense	29	-4.08	0	0.012	0	0.22	NA	0.4019	0.421623	1.08353	-0.46	0.046	0.01	0.019	1.32	-0.0275	-2.1725	0	N;N;N;N;N;N;N;N;N;N;N;N;N;N	1.712	0.40814	0.382	-1.02093	-1.12414	-0.7096	criteria provided, conflicting interpretations	Sharing Clinical Reports Project (SCRP);Biesecker Lab/Human Development Section,National Institutes of Health;ITMI;Breast Cancer Information Core (BIC) (BRCA1);Emory Genetics Laboratory,Emory University;Division of Genomic Diagnostics,The Children's Hospital of Philadelphia;Ambry Genetics;Invitae;GeneDx	Benign;Uncertain significance;not provided;Uncertain significance;Uncertain significance;Uncertain significance;Benign;Benign;Likely benign	1	0	0.114286	0.444324	0	0.012	0	0.78	0.29532	0.0105763	0.421623	0.651333	0.920414	0.01	0.019	0.557265	0.500982
BRCA1	NM_007294	c.3818A>G	p.Q1273R	missense	43	4.23	0.148	0.14	0	0.23	0.229	8.7432	0.998092	0.131306	2.348	0.964	0.011	0.158	2.35	-0.5675	-2.26	5.71429e-06	N;N;N;N;N;N;N;N;N;N;N;N;N;N	7.775	0.826337	0.063	-0.247121	-0.338813	-0.9803	criteria provided, conflicting interpretations	Sharing Clinical Reports Project (SCRP);Ambry Genetics;GeneDx;Invitae	Likely benign;Likely benign;Likely benign;Uncertain significance	2	0	0.180952	0.893514	0.148	0.14	0	0.77	0.229	0.230084	0.998092	0.744933	0.983724	0.011	0.158	0.645299	0.520268
BRCA1	NM_007294	c.3797G>C	p.S1266T	missense	58	0.902	0	0.005	0	0.02	0.149	3.0725	0.860938	0.644555	0.229	-0.47	0.014	0.144	2.47	-0.3775	-2.4225	0	N;N;N;N;N;N;N;N;N;N;N;N;N;N	5.703	0.276807	0.55	-0.854684	-0.904736	-0.4856	reviewed by expert panel	Invitae;Breast Cancer Information Core (BIC) (BRCA1);GeneDx;Counsyl;Evidence-based Network for the Interpretation of Germline Mutant Alleles (ENIGMA);Ambry Genetics	Likely benign;Uncertain significance;Likely benign;Benign;Benign;Benign	1	0	0.252381	0.713622	0	0.005	0	0.98	0.149	0.0808553	0.860938	0.6743	0.884828	0.014	0.144	0.655556	0.513482
BRCA1	NM_007294	c.3776A>C	p.N1259T	missense	65	-2.55	0	0.004	0	0.45	0.105	1.7386	0.635755	0.868953	-0.022	-0.449	0.006	0.031	1.7	-0.535	-2.3225	1.6e-05	N;N;N;N;N;N;N;N;N;N;N;N;N;N	0.302	0.461038	0.609	-1.33195	-1.36595	-0.7459	criteria provided, conflicting interpretations	GeneDx;Invitae;Quest Diagnostics Nichols Institute San Juan Capistrano;Breast Cancer Information Core (BIC) (BRCA1)	Uncertain significance;Benign;Uncertain significance;Uncertain significance	1	0	0.285714	0.527027	0	0.004	0	0.55	0.105	0.0457526	0.635755	0.665933	0.886276	0.006	0.031	0.589744	0.519107
BRCA1	NM_007294	c.3750G>C	p.E1250D	missense	45	1.02	0	0.01	0	0.01	NA	2.3506	0.897814	0.550372	-0.299	0.852	0.115	0.651	1.6	-0.5375	-0.97	1.71429e-06	N;N;N;N;N;N;N;N;N;N;N;N;N;N	9.603	0.267601	0.032	-0.466621	-0.608923	-0.9803	criteria provided, conflicting interpretations	GeneDx;Ambry Genetics	Likely benign;Uncertain significance	2	0	0.190476	0.72	0	0.01	0	0.99	0.309088	0.0618579	0.897814	0.6567	0.976	0.115	0.651	0.581197	0.519196
BRCA1	NM_007294	c.3748G>A	p.E1250K	missense	56	1.01	0	0.005	0	0.07	NA	7.9146	0.897814	0.550372	0.505	-0.031	0.089	0.84	1.6	-0.68	-0.89	1.71429e-06	N;N;N;N;N;N;N;N;N;N;N;N;N;N	10.03	0.268291	0.359	-0.599924	-0.691907	-0.8339	reviewed by expert panel	GeneDx;Ambry Genetics;Evidence-based Network for the Interpretation of Germline Mutant Alleles (ENIGMA);ITMI;CSER_CC_NCGL University of Washington Medical Center;Counsyl;Genetics Diagnostic Laboratory,Children's Hospital of Eastern Ontario;Breast Cancer Information Core (BIC) (BRCA1);Invitae	Benign;Benign;Benign;not provided;Likely benign;Benign;Likely benign;Benign;Benign	1	0	0.242857	0.719459	0	0.005	0	0.93	0.326205	0.208279	0.897814	0.6835	0.915103	0.089	0.84	0.581197	0.524286
BRCA1	NM_007294	c.3739G>A	p.V1247I	missense	29	-2.04	0	0.003	0	0.47	NA	1.3496	0.241427	1.32468	-0.675	0.013	0.01	0.154	1.4	-0.06	-1.22	0	N;N;N;N;N;N;N;N;N;N;N;N;N;N	2.241	0.35033	0.423	-1.20655	-1.24632	-0.9727	reviewed by expert panel	Ambry Genetics;Invitae;Evidence-based Network for the Interpretation of Germline Mutant Alleles (ENIGMA);GeneDx;Sharing Clinical Reports Project (SCRP);Breast Cancer Information Core (BIC) (BRCA1)	Benign;Likely benign;Benign;Likely benign;Benign;Uncertain significance	1	0	0.114286	0.554595	0	0.003	0	0.53	0.278933	0.0355158	0.241427	0.644167	0.918138	0.01	0.154	0.564103	0.502143
BRCA1	NM_007294	c.3713C>T	p.P1238L	missense	98	4.29	0.004	0.2	0	0.05	NA	11.0234	0.971704	0.3815	0.742	0.953	0.03	0.264	1.92	-1.4075	-1.52	0.11008	N;N;N;N;N;N;N;N;N;N;N;N;N;N	7.182	0.996692	0.361	-0.576243	-0.594782	-0.5722	reviewed by expert panel	Ambry Genetics;Breast Cancer Information Core (BIC) (BRCA1);Evidence-based Network for the Interpretation of Germline Mutant Alleles (ENIGMA);GeneDx;Invitae;Sharing Clinical Reports Project (SCRP);Biesecker Lab/Human Development Section,National Institutes of Health;Counsyl	Benign;Uncertain significance;Benign;Likely benign;Benign;Benign;Uncertain significance;Likely benign	1	0	0.442857	0.896757	0.004	0.2	0	0.95	0.314602	0.290089	0.971704	0.6914	0.982966	0.03	0.264	0.608547	0.550268
BRCA1	NM_007294	c.3711A>G	p.I1237M	missense	10	-1.01	0	0.138	0	0.06	0.18	2.1585	0.156648	1.43719	-0.129	-0.348	0.007	0.013	0.69	-0.185	-1.09	0	N;N;N;N;N;N;N;N;N;N;N;N;N;N	3.326	0.748782	0.007	-0.889289	-0.998473	-1.0168	criteria provided, conflicting interpretations	Laboratory of Genomics and Molecular Biology,A. C. Camargo Cancer Center;Breast Cancer Information Core (BIC) (BRCA1);Ambry Genetics;Invitae	Uncertain significance;Uncertain significance;Likely benign;Uncertain significance	2	0	0.0238095	0.61027	0	0.138	0	0.94	0.18	0.0568026	0.156648	0.662367	0.893241	0.007	0.013	0.503419	0.506607
BRCA1	NM_007294	c.3708T>G	p.N1236K	missense	94	-2.85	0	0.226	0	0.01	NA	0.8745	0.517808	0.983079	-0.039	-0.067	0.006	0.031	0.895	-0.7325	-1.28	0	N;N;N;N;N;N;N;N;N;N;N;N;N;N	5.55	0.896698	0.371	-0.940143	-1.04411	-0.7483	criteria provided, conflicting interpretations	Michigan Medical Genetics Laboratories,University of Michigan;Sharing Clinical Reports Project (SCRP);Genetics Diagnostic Laboratory,Children's Hospital of Eastern Ontario;Ambry Genetics;GeneDx;CSER_CC_NCGL University of Washington Medical Center;Vantari Genetics;ITMI;Invitae;Breast Cancer Information Core (BIC) (BRCA1);Department of Medical Genetics,University Hospital of North Norway	Likely benign;Benign;Uncertain significance;Benign;Likely benign;Likely benign;Benign;not provided;Benign;Uncertain significance;Uncertain significance	1	0	0.42381	0.510811	0	0.226	0	0.99	0.321062	0.0230132	0.517808	0.665367	0.912621	0.006	0.031	0.52094	0.526161
BRCA1	NM_007294	c.3691T>C	p.F1231L	missense	22	4.17	0.994	0.682	0	0	NA	9.0152	0.980824	0.356732	2.137	0.16	0.138	0.627	2.595	-1.2125	-2.685	0.56561	D;D;D;D;D;D;D;D;N;N;N;N;N;N	14.2	0.993243	0.642	-0.0437315	-0.013879	0.0101	criteria provided, conflicting interpretations	Sharing Clinical Reports Project (SCRP);Breast Cancer Information Core (BIC) (BRCA1);Quest Diagnostics Nichols Institute San Juan Capistrano;Ambry Genetics;Invitae;GeneDx	Benign;Uncertain significance;Uncertain significance;Benign;Uncertain significance;Likely benign	1	0	0.0809524	0.89027	0.994	0.682	0	1	0.51466	0.237242	0.980824	0.7379	0.928276	0.138	0.627	0.666239	0.543304
BRCA1	NM_007294	c.3640G>A	p.E1214K	missense	56	5.1	1	0.982	15	0	0.295	16.8854	0.999328	0.113014	4.925	0.852	0.165	0.651	2.655	-2.9475	-1.74	0.999149	D;D;D;D;D;D;D;D;D;D;D;D;D;D	27.5	0.999998	0.562	0.712525	0.686505	0.5532	reviewed by expert panel	Evidence-based Network for the Interpretation of Germline Mutant Alleles (ENIGMA);Breast Cancer Information Core (BIC) (BRCA1);Invitae;Ambry Genetics	Benign;Uncertain significance;Benign;Benign	1	0	0.242857	0.940541	1	0.982	0.230769	1	0.295	0.444353	0.999328	0.830833	0.976	0.165	0.651	0.671368	0.605268
BRCA1	NM_007294	c.3608G>A	p.R1203Q	missense	43	-7.96	0	0.004	0	0.85	0.624	7.4264	0.806948	0.685267	-0.147	-0.379	0	0	-1.935	1.7525	-0.9	9.71429e-06	N;N;N;N;N;N;N;N;N;N;N;N;N;N	0.008	0.999783	0.415	-2.22701	-2.20362	-0.9056	reviewed by expert panel	Counsyl;Invitae;Ambry Genetics;Breast Cancer Information Core (BIC) (BRCA1);Division of Genomic Diagnostics,The Children's Hospital of Philadelphia;Evidence-based Network for the Interpretation of Germline Mutant Alleles (ENIGMA);Pathway Genomics	Benign;Likely benign;Benign;Uncertain significance;Uncertain significance;Benign;Likely benign	1	0	0.180952	0.234595	0	0.004	0	0.15	0.624	0.195432	0.806948	0.661767	0.891103	0	0	0.27906	0.437411
BRCA1	NM_007294	c.3601G>A	p.G1201S	missense	56	-1.83	0	0.001	0	0.46	0.678	10.423	0.396263	1.10362	-0.376	0.024	0.016	0.007	0.6	-1.7825	-0.71	0	N;N;N;N;N;N;N;N;N;N;N;N;N;N	3.847	0.777797	0.395	-1.04399	-1.09796	-0.9135	criteria provided, conflicting interpretations	Breast Cancer Information Core (BIC) (BRCA1);Ambry Genetics;Invitae	Uncertain significance;Likely benign;not provided	2	0	0.242857	0.565946	0	0.001	0	0.54	0.678	0.274289	0.396263	0.654133	0.918897	0.016	0.007	0.495726	0.563661
BRCA1	NM_007294	c.3600G>T	p.Q1200H	missense	24	1.18	0	0.001	0	0.04	0.302	7.5484	0.66573	0.838407	0.672	-0.481	0.179	0.207	2.48	-3.63	-1.22	0	N;N;N;N;N;N;N;N;N;N;N;N;N;N	8.588	0.735911	0.457	-0.628653	-0.800048	-0.445	criteria provided, multiple submitters, no conflicts	GeneDx;Emory Genetics Laboratory,Emory University;Breast Cancer Information Core (BIC) (BRCA1);Invitae;Ambry Genetics	Benign;Likely benign;Benign;Benign;Benign	1	0	0.0904762	0.728649	0	0.001	0	0.96	0.302	0.198642	0.66573	0.689067	0.884069	0.179	0.207	0.65641	0.629643
BRCA1	NM_007294	c.3600G>C	p.Q1200H	missense	24	1.18	0	0.001	0	0.04	NA	7.5484	0.66573	0.838407	0.672	-0.481	0.179	0.207	2.48	-3.63	-1.22	0	N;N;N;N;N;N;N;N;N;N;N;N;N;N	8.305	0.735911	0.464	-0.628653	-0.800048	-0.445	criteria provided, multiple submitters, no conflicts	Michigan Medical Genetics Laboratories,University of Michigan;GeneDx;Counsyl;Breast Cancer Information Core (BIC) (BRCA1);ITMI;Ambry Genetics;Invitae	Benign;Benign;Likely benign;Benign;not provided;Benign;Benign	1	0	0.0904762	0.728649	0	0.001	0	0.96	0.313262	0.198642	0.66573	0.689067	0.884069	0.179	0.207	0.65641	0.629643
BRCA1	NM_007294	c.3548A>G	p.K1183R	missense	26	-2.35	0	0.005	0	0.94	NA	7.8272	0.924105	0.543999	-0.319	-0.417	0.001	0	-0.485	0.4225	-0.35	0	P;P;P;P;P;P;P;P;P;P;P;P;P;P	0.004	0.994335	0.067	-1.71449	-1.65274	-1.0241	reviewed by expert panel	Sharing Clinical Reports Project (SCRP);Ambry Genetics;Illumina Clinical Services Laboratory,Illumina;Biesecker Lab/Human Development Section,National Institutes of Health;Evidence-based Network for the Interpretation of Germline Mutant Alleles (ENIGMA);Emory Genetics Laboratory,Emory University;Breast Cancer Information Core (BIC) (BRCA1);Michigan Medical Genetics Laboratories,University of Mich…	Benign;Benign;Likely benign;Benign;Benign;Benign;Benign;Benign;Benign;not provided;Benign;Benign;Benign;Benign	1	0	0.1	0.537838	0	0.005	0	0.06	0.341001	0.205979	0.924105	0.656033	0.888483	0.001	0	0.402991	0.484911
BRCA1	NM_007294	c.3463G>C	p.D1155H	missense	81	2.06	0.976	0.097	0	0.05	0.369	5.1927	0.901492	0.576295	1.873	0.007	0.245	0.604	2.06	-3.725	-2.53	0.569016	D;D;D;D;D;D;D;D;N;N;N;N;N;N	7.474	0.9979	0.518	-0.0721416	-0.112061	-0.1021	reviewed by expert panel	Evidence-based Network for the Interpretation of Germline Mutant Alleles (ENIGMA);Invitae;Breast Cancer Information Core (BIC) (BRCA1)	Benign;not provided;Uncertain significance	1	0	0.361905	0.776216	0.976	0.097	0	0.95	0.369	0.13665	0.901492	0.7291	0.917724	0.245	0.604	0.620513	0.633036
BRCA1	NM_007294	c.3424G>C	p.A1142P	missense	27	-1.78	0	0.015	0	0.17	0.18	3.1551	0.050277	1.84115	0.09	-0.528	0.126	0.061	2.225	-3.54	-1.04	0	N;N;N;N;N;N;N;N;N;N;N;N;N;N	4.646	0.997551	0.353	-0.951657	-1.082	-0.7444	criteria provided, conflicting interpretations	Sharing Clinical Reports Project (SCRP);Breast Cancer Information Core (BIC) (BRCA1);Ambry Genetics;Invitae	Pathogenic;Uncertain significance;Uncertain significance;not provided	5	1	0.104762	0.568649	0	0.015	0	0.83	0.18	0.0830289	0.050277	0.669667	0.880828	0.126	0.061	0.634615	0.626429
BRCA1	NM_007294	c.3418A>G	p.S1140G	missense	56	1.63	0	0.086	0	0.49	NA	8.4738	0.477582	1.02101	0.301	0.079	0.008	0.002	2.37	-2.285	-0.6	0	N;N;N;N;N;N;N;N;N;N;N;N;N;N	1.017	0.997346	0.069	-0.958863	-0.977787	-1.0455	reviewed by expert panel	Biesecker Lab/Human Development Section,National Institutes of Health;Counsyl;Department of Medical Genetics,University Hospital of North Norway;GeneDx;Michigan Medical Genetics Laboratories,University of Michigan;Evidence-based Network for the Interpretation of Germline Mutant Alleles (ENIGMA);Illumina Clinical Services Laboratory,Illumina;Emory Genetics Laboratory,Emory University;Ambry Genetic…	Benign;Likely benign;Benign;Benign;Benign;Benign;Likely benign;Benign;Benign;Benign;not provided;Uncertain significance;Likely benign	1	0	0.242857	0.752973	0	0.086	0	0.51	0.335495	0.222995	0.477582	0.6767	0.92269	0.008	0.002	0.647009	0.581607
BRCA1	NM_007294	c.3410T>C	p.M1137T	missense	81	2.86	0	0.042	0	0.2	NA	5.9518	0.967738	0.439112	0.556	0.157	0.032	0.042	1.395	-4.1175	-1.34	0	N;N;N;N;N;N;N;N;N;N;N;N;N;N	0.991	0.998696	0.399	-0.628022	-0.692137	-0.4947	criteria provided, conflicting interpretations	GeneDx;Breast Cancer Information Core (BIC) (BRCA1);Invitae	Likely benign;Uncertain significance;not provided	2	0	0.361905	0.819459	0	0.042	0	0.8	0.330222	0.156626	0.967738	0.6852	0.928069	0.032	0.042	0.563675	0.647054
BRCA1	NM_007294	c.3362A>G	p.N1121S	missense	46	-0.241	0	0.148	0	0.85	NA	5.3581	0.341205	1.17335	-0.074	-0.136	0.024	0.01	1.725	-3.085	-0.87	0	N;N;N;N;N;N;N;N;N;N;N;N;N;N	1.782	0.996604	0.241	-0.96591	-0.99277	-0.9205	criteria provided, conflicting interpretations	Sharing Clinical Reports Project (SCRP);Counsyl;Breast Cancer Information Core (BIC) (BRCA1);Invitae	Benign;Uncertain significance;Uncertain significance;Uncertain significance	1	0	0.195238	0.651838	0	0.148	0	0.15	0.315656	0.141003	0.341205	0.6642	0.907862	0.024	0.01	0.59188	0.610179
BRCA1	NM_007294	c.3327A>C	p.K1109N	missense	94	2.88	0.011	0.087	0	0	NA	7.8311	0.996223	0.22488	0.555	0.964	0.665	0.989	2.43	-3.765	-1.37	0.0793314	N;N;N;N;N;N;N;N;N;N;N;N;N;N	10.92	0.9993	0.363	-0.148335	-0.372293	-0.2075	reviewed by expert panel	Counsyl;Evidence-based Network for the Interpretation of Germline Mutant Alleles (ENIGMA);Sharing Clinical Reports Project (SCRP);Ambry Genetics;Invitae	Benign;Benign;Benign;Benign;Likely benign	1	0	0.42381	0.820541	0.011	0.087	0	1	0.408319	0.206082	0.996223	0.685167	0.983724	0.665	0.989	0.652137	0.634464
BRCA1	NM_007294	c.3302G>A	p.S1101N	missense	46	-0.438	0	0.326	0	0.28	NA	0.4479	0.757211	0.767646	0.079	0.852	0.263	0.765	1.61	-1.8525	-1.52	0	N;N;N;N;N;N;N;N;N;N;N;N;N;N	4.566	0.996672	0.412	-0.750652	-0.85514	-0.7362	reviewed by expert panel	Breast Cancer Information Core (BIC) (BRCA1);Sharing Clinical Reports Project (SCRP);Vantari Genetics;Ambry Genetics;GeneDx;Invitae;Evidence-based Network for the Interpretation of Germline Mutant Alleles (ENIGMA);Counsyl;Genetics Diagnostic Laboratory,Children's Hospital of Eastern Ontario	Uncertain significance;Likely benign;Likely benign;Benign;Likely benign;Benign;Benign;Likely benign;Likely benign	2	0	0.195238	0.641189	0	0.326	0	0.72	0.344195	0.0117868	0.757211	0.6693	0.976	0.263	0.765	0.582051	0.566161
BRCA1	NM_007294	c.3296C>T	p.P1099L	missense	98	3.08	0.991	0.157	0	0.02	NA	9.2947	0.968212	0.390235	2.529	0.953	0.677	0.989	2.07	-6.76	-1.81	7.6e-05	N;N;N;N;N;N;N;N;N;N;N;N;N;N	10.25	0.999708	0.338	-0.0189296	-0.122941	-0.0696	reviewed by expert panel	GeneDx;Breast Cancer Information Core (BIC) (BRCA1);Ambry Genetics;Vantari Genetics;Evidence-based Network for the Interpretation of Germline Mutant Alleles (ENIGMA);Michigan Medical Genetics Laboratories,University of Michigan;Counsyl;Invitae;Genetics Diagnostic Laboratory,Children's Hospital of Eastern Ontario;Biesecker Lab/Human Development Section,National Institutes of Health	Benign;Benign;Benign;Likely benign;Benign;Benign;Benign;Benign;Likely benign;Likely benign	1	0	0.442857	0.831351	0.991	0.157	0	0.98	0.490567	0.244597	0.968212	0.750967	0.982966	0.677	0.989	0.621368	0.741429
BRCA1	NM_007294	c.3270A>T	p.Q1090H	missense	24	-0.917	0.929	0.826	0	0.04	NA	8.8567	0.998333	0.130292	-0.214	0.079	0.901	0.989	2.875	-4.49	-1.45	0.569579	D;D;D;D;D;D;D;D;N;N;N;N;N;N	12.83	0.986746	0.628	0.130391	-0.0624712	-0.1075	criteria provided, conflicting interpretations	Sharing Clinical Reports Project (SCRP);GeneDx	Likely benign;Uncertain significance	2	0	0.0904762	0.615297	0.929	0.826	0	0.96	0.570851	0.233071	0.998333	0.659533	0.92269	0.901	0.989	0.690171	0.660357
BRCA1	NM_007294	c.3206A>C	p.Q1069P	missense	76	1.79	0.339	0.593	0	0.06	0.447	7.0733	0.892756	0.555807	0.936	0.025	0.168	0.559	2.265	-4.775	-0.8	3.54286e-05	N;N;N;N;N;N;N;N;N;N;N;N;N;N	13.24	0.991384	0.398	-0.283674	-0.364601	-0.4862	criteria provided, single submitter	GeneDx	Likely benign	2	0	0.338095	0.761622	0.339	0.593	0	0.94	0.447	0.186139	0.892756	0.697867	0.918966	0.168	0.559	0.638034	0.670536
BRCA1	NM_007294	c.3179A>C	p.E1060A	missense	107	1.35	1	0.911	0	0.01	NA	8.499	0.999258	0	1.94	0.964	0.927	0.998	2.81	-4.33	-2.5775	0.568286	D;D;D;D;D;D;D;D;N;N;N;N;N;N	15.53	0.987965	0.639	0.42062	0.285622	0.3616	criteria provided, conflicting interpretations	Breast Cancer Information Core (BIC) (BRCA1);GeneDx;Invitae;Ambry Genetics	Uncertain significance;Likely benign;not provided;Uncertain significance	2	0	0.485714	0.737838	1	0.911	0	0.99	0.627395	0.223658	0.999258	0.731333	0.983724	0.927	0.998	0.684615	0.654643
BRCA1	NM_007294	c.3130A>G	p.I1044V	missense	29	-6.34	0	0.981	0	0.39	0.153	4.3656	0.271026	1.2739	-1.008	-0.085	0.009	0.016	1.06	-0.295	-1.26	4.97143e-05	N;N;N;N;N;N;N;N;N;N;N;N;N;N	4.48	0.999985	0.42	-1.19652	-1.29118	-0.9328	reviewed by expert panel	Sharing Clinical Reports Project (SCRP);Evidence-based Network for the Interpretation of Germline Mutant Alleles (ENIGMA);Counsyl;Breast Cancer Information Core (BIC) (BRCA1);Invitae;GeneDx;Ambry Genetics	Benign;Benign;Likely benign;Uncertain significance;Likely benign;Likely benign;Benign	2	0	0.114286	0.322162	0	0.981	0	0.61	0.153	0.114884	0.271026	0.633067	0.911379	0.009	0.016	0.535043	0.510536
BRCA1	NM_007294	c.3119G>A	p.S1040N	missense	46	2.01	0.045	0.954	0	0.06	NA	4.0226	0.882203	0.625158	-0.025	0.852	0.831	0.974	2.03	-1.7225	-1.07	0.00169086	N;N;N;N;N;N;N;N;N;N;N;N;N;N	12.49	0.990817	0.376	-0.233367	-0.304079	-0.545	reviewed by expert panel	Evidence-based Network for the Interpretation of Germline Mutant Alleles (ENIGMA);Division of Genomic Diagnostics,The Children's Hospital of Philadelphia;Sharing Clinical Reports Project (SCRP);OMIM;Pathway Genomics;Breast Cancer Information Core (BIC) (BRCA1);Ambry Genetics;PreventionGenetics,PreventionGenetics;Emory Genetics Laboratory,Emory University;Counsyl;Michigan Medical Genetics Laborato…	Benign;Likely benign;Benign;Uncertain significance;Likely benign;Uncertain significance;Benign;Benign;Benign;Benign;Benign;Likely benign;not provided;Benign;Benign;Benign;Benign;Benign;Likely benign	1	0	0.195238	0.773514	0.045	0.954	0	0.94	0.396818	0.105858	0.882203	0.665833	0.976	0.831	0.974	0.617949	0.561518
BRCA1	NM_007294	c.3113A>G	p.E1038G	missense	98	-0.974	0	0.952	0	0.04	NA	6.1615	0.922496	0.514353	-0.149	0.964	0.606	0.936	2.275	-5.6775	-1.24	5.71429e-06	P;P;P;P;P;P;P;P;P;P;P;P;P;P	11.99	0.987544	0.227	-0.492051	-0.562274	-1.094	reviewed by expert panel	Genomic Research Center,Shahid Beheshti University of Medical Sciences;Biesecker Lab/Human Development Section,National Institutes of Health;PreventionGenetics,PreventionGenetics;ITMI;Breast Cancer Information Core (BIC) (BRCA1);Ambry Genetics;Michigan Medical Genetics Laboratories,University of Michigan;Laboratory for Molecular Medicine,Partners HealthCare Personalized Medicine;Emory Genetics La…	not provided;Benign;Benign;not provided;not provided;Benign;Benign;Benign;Benign;Benign;Benign;Benign;Likely benign;Benign;Benign	1	0	0.442857	0.612216	0	0.952	0	0.96	0.440627	0.162145	0.922496	0.6617	0.983724	0.606	0.936	0.638889	0.702768
BRCA1	NM_007294	c.3083G>A	p.R1028H	missense	29	-4.1	0.003	0.822	0	0.22	NA	2.7304	0.594182	0.903141	-0.327	-0.532	0	0	-1.15	0.0425	-0.98	0.542506	D;D;D;D;D;D;D;D;N;N;N;N;N;N	8.146	0.997778	0.325	-1.50867	-1.44523	-1.0166	reviewed by expert panel	Breast Cancer Information Core (BIC) (BRCA1);Division of Genomic Diagnostics,The Children's Hospital of Philadelphia;Evidence-based Network for the Interpretation of Germline Mutant Alleles (ENIGMA);Invitae;Counsyl;Sharing Clinical Reports Project (SCRP);Ambry Genetics;GeneDx;ITMI	Uncertain significance;Uncertain significance;Benign;Benign;Likely benign;Benign;Benign;Likely benign;not provided	1	0	0.114286	0.443243	0.003	0.822	0	0.78	0.322092	0.0718526	0.594182	0.655767	0.880552	0	0	0.346154	0.498482
BRCA1	NM_007294	c.3082C>T	p.R1028C	missense	180	5.09	0.966	0.868	15	0.07	0.398	12.7902	0.594182	0.903141	1.681	0.877	0.276	0.587	-0.345	-2.9625	-1	0.56848	D;D;D;D;D;D;D;D;N;N;N;N;N;N	14.16	0.99996	0.341	-0.258581	-0.0847261	-0.8771	criteria provided, conflicting interpretations	Sharing Clinical Reports Project (SCRP);Invitae;Ambry Genetics;Breast Cancer Information Core (BIC) (BRCA1)	Likely benign;not provided;Likely benign;Uncertain significance	2	0	0.833333	0.94	0.966	0.868	0.230769	0.93	0.398	0.336584	0.594182	0.7227	0.977724	0.276	0.587	0.414957	0.605804
BRCA1	NM_007294	c.3055A>G	p.I1019V	missense	29	-4.26	0	0.094	0	0.41	0.398	2.0504	0.616819	0.872218	-1.192	-0.407	0.016	0.008	0.61	-0.5775	-0.96	0	N;N;N;N;N;N;N;N;N;N;N;N;N;N	6.269	0.998518	0.304	-1.21525	-1.26087	-0.9524	criteria provided, conflicting interpretations	Ambry Genetics;Invitae;Sharing Clinical Reports Project (SCRP);Breast Cancer Information Core (BIC) (BRCA1);Counsyl	Likely benign;not provided;Likely benign;Uncertain significance;Uncertain significance	2	0	0.114286	0.434595	0	0.094	0	0.59	0.398	0.0539579	0.616819	0.626933	0.889172	0.016	0.008	0.496581	0.520625
BRCA1	NM_007294	c.3024G>A	p.M1008I	missense	10	-4.11	0	0	0	0.56	NA	7.0102	0.0015615	2.83013	-0.569	-0.396	0.001	0	0.635	-0.505	-0.97	5.71429e-07	N;N;N;N;N;N;N;N;N;N;N;N;N;N	0.028	0.998342	0.452	-1.45418	-1.49689	-0.94	reviewed by expert panel	Invitae;Counsyl;Ambry Genetics;Pathway Genomics;Genetics Diagnostic Laboratory,Children's Hospital of Eastern Ontario;Sharing Clinical Reports Project (SCRP);Biesecker Lab/Human Development Section,National Institutes of Health;Evidence-based Network for the Interpretation of Germline Mutant Alleles (ENIGMA);Institute for Biomarker Research,Medical Diagnostic Laboratories, L.L.C.;GeneDx;Breast Ca…	Benign;Benign;Benign;Likely benign;Likely benign;Benign;Uncertain significance;Benign;Likely benign;Benign;Uncertain significance;not provided;Likely benign	1	0	0.0238095	0.442703	0	0	0	0.44	0.28635	0.184479	0.0015615	0.6477	0.889931	0.001	0	0.498718	0.518036
BRCA1	NM_007294	c.3022A>G	p.M1008V	missense	21	-9.22	0	0	0	0.92	NA	7.3879	0.0015615	2.83013	-4.225	-2.3	0	0	-0.565	-0.3125	-0.92	0	N;N;N;N;N;N;N;N;N;N;N;N;N;N	0.001	1	0.435	-2.4858	-2.54724	-0.9257	reviewed by expert panel	Evidence-based Network for the Interpretation of Germline Mutant Alleles (ENIGMA);Ambry Genetics;Breast Cancer Information Core (BIC) (BRCA1);GeneDx;ITMI;Emory Genetics Laboratory,Emory University;CSER_CC_NCGL University of Washington Medical Center;Invitae	Benign;Benign;Benign;Benign;not provided;Likely benign;Uncertain significance;Benign	1	0	0.0761905	0.166486	0	0	0	0.08	0.274291	0.194418	0.0015615	0.525833	0.758621	0	0	0.396154	0.511161
BRCA1	NM_007294	c.2987A>G	p.K996R	missense	26	-0.692	0.003	0.003	0	0.02	0.388	7.49	0.581627	0.914172	-0.064	0.044	0.175	0.563	1.77	-1.84	-1.37	0	N;N;N;N;N;N;N;N;N;N;N;N;N;N	5.186	0.985765	0.427	-0.831441	-0.995457	-0.4972	criteria provided, conflicting interpretations	Ambry Genetics;Invitae	Likely benign;Uncertain significance	2	0	0.1	0.627459	0.003	0.003	0	0.98	0.388	0.197105	0.581627	0.664533	0.920276	0.175	0.563	0.595726	0.565714
BRCA1	NM_007294	c.2963C>T	p.S988L	missense	145	2.66	0.011	0.004	0	0.04	0.707	8.6497	0.803331	0.630389	1.415	0.135	0.302	0.666	1.185	-3.795	-1.07	0.00785343	N;N;N;N;N;N;N;N;N;N;N;N;N;N	5.566	0.998839	0.449	-0.620832	-0.670995	-0.5368	criteria provided, conflicting interpretations	Sharing Clinical Reports Project (SCRP);GeneDx;Emory Genetics Laboratory,Emory University	Benign;Likely benign;Uncertain significance	2	0	0.666667	0.808649	0.011	0.004	0	0.96	0.707	0.227624	0.803331	0.713833	0.926552	0.302	0.666	0.545726	0.635536
BRCA1	NM_007294	c.2936G>A	p.R979H	missense	29	1.06	0	0.015	0	1	0.511	0.6089	0.429611	1.07433	-0.233	-0.286	0	0	-2.65	3.96	-1.06	0	N;N;N;N;N;N;N;N;N;N;N;N;N;N	0.003	0.999872	0.235	-1.69226	-1.5616	-0.939	criteria provided, conflicting interpretations	Invitae;Breast Cancer Information Core (BIC) (BRCA1);Ambry Genetics;GeneDx	not provided;Uncertain significance;Likely benign;Uncertain significance	2	0	0.114286	0.722162	0	0.015	0	0	0.511	0.0160237	0.429611	0.6589	0.897517	0	0	0.217949	0.358571
BRCA1	NM_007294	c.2935C>T	p.R979C	missense	180	0.419	0	0.013	0	0.15	0.553	5.6069	0.429611	1.07433	0.726	-0.197	0	0.001	0	-1.95	-1.09	0	N;N;N;N;N;N;N;N;N;N;N;N;N;N	7.522	0.999855	0.289	-0.981814	-1.02209	-0.8069	criteria provided, conflicting interpretations	Ambry Genetics;Breast Cancer Information Core (BIC) (BRCA1);Invitae;Sharing Clinical Reports Project (SCRP)	Likely benign;Uncertain significance;Uncertain significance;Likely benign	2	0	0.833333	0.687514	0	0.013	0	0.85	0.553	0.14755	0.429611	0.690867	0.903655	0	0.001	0.444444	0.569643
BRCA1	NM_007294	c.2773A>G	p.I925V	missense	29	-2.12	0	0	0	0.32	0.337	6.318	0.145638	1.49703	-0.281	0.11	0.029	0.004	0.55	0.6825	-0.91	0	N;N;N;N;N;N;N;N;N;N;N;N;N;N	10.35	0.999917	0.186	-1.18208	-1.21902	-0.9261	criteria provided, conflicting interpretations	Ambry Genetics;GeneDx	Likely benign;Uncertain significance	2	0	0.114286	0.55027	0	0	0	0.68	0.337	0.166263	0.145638	0.6573	0.924828	0.029	0.004	0.491453	0.475625
BRCA1	NM_007294	c.2773A>C	p.I925L	missense	5	-2.12	0	0	0	0.02	NA	6.318	0.145638	1.49703	-0.281	0.11	0.038	0.01	1.1	-0.205	-0.93	0	N;N;N;N;N;N;N;N;N;N;N;N;N;N	13.09	0.999917	0.34	-1.03534	-1.11557	-0.7965	reviewed by expert panel	Breast Cancer Information Core (BIC) (BRCA1);Evidence-based Network for the Interpretation of Germline Mutant Alleles (ENIGMA);Invitae;ITMI;GeneDx;Counsyl;Ambry Genetics;Sharing Clinical Reports Project (SCRP)	Uncertain significance;Benign;Benign;not provided;Likely benign;Benign;Benign;Likely benign	1	0	0	0.55027	0	0	0	0.98	0.295586	0.166263	0.145638	0.6573	0.924828	0.038	0.01	0.538462	0.507321
BRCA1	NM_007294	c.2758G>A	p.V920I	missense	29	-2.63	0	0.001	0	0.07	0.37	4.5561	0.752877	0.707775	-1.045	-0.781	0.34	0.549	0.365	-0.68	-1.12	0	N;N;N;N;N;N;N;N;N;N;N;N;N;N	11.93	0.999944	0.394	-1.14842	-1.23439	-0.7755	criteria provided, conflicting interpretations	Invitae;Sharing Clinical Reports Project (SCRP);Breast Cancer Information Core (BIC) (BRCA1);Counsyl;Ambry Genetics	Uncertain significance;Benign;Uncertain significance;Uncertain significance;Benign	1	0	0.114286	0.522703	0	0.001	0	0.93	0.37	0.119897	0.752877	0.631833	0.863379	0.34	0.549	0.475641	0.524286
BRCA1	NM_007294	c.2735A>G	p.K912R	missense	26	2.51	0	0.065	0	0.22	0.227	2.1481	0.368526	1.13903	0.218	0.02	0.213	0.283	2.175	-1.8975	-1.36	0	N;N;N;N;N;N;N;N;N;N;N;N;N;N	14.45	0.999932	0.408	-0.847569	-0.930743	-0.573	criteria provided, multiple submitters, no conflicts	Ambry Genetics;GeneDx;Sharing Clinical Reports Project (SCRP)	Likely benign;Likely benign;Benign	2	0	0.1	0.800541	0	0.065	0	0.78	0.227	0.0565289	0.368526	0.673933	0.918621	0.213	0.283	0.630342	0.567768
BRCA1	NM_007294	c.2690C>T	p.P897L	missense	98	3.01	0.667	0.058	0	0.19	0.351	8.5957	0.988268	0.272836	2.978	0.108	0.893	0.988	2.005	-8.0625	-1.44	5.14286e-06	N;N;N;N;N;N;N;N;N;N;N;N;N;N	15.18	1	0.399	0.142963	0.0334113	-0.3686	no assertion criteria provided	Sharing Clinical Reports Project (SCRP)	Likely benign	2	0	0.442857	0.827568	0.667	0.058	0	0.81	0.351	0.226203	0.988268	0.765933	0.92469	0.893	0.988	0.615812	0.787946
BRCA1	NM_007294	c.2669G>T	p.G890V	missense	109	-8.62	0	0	0	0.31	NA	3.6954	0.0004265	3.22771	-1.167	-1.442	0.007	0.002	0.215	-1.315	-1.24	0	N;N;N;N;N;N;N;N;N;N;N;N;N;N	5.468	1	0.349	-1.71357	-1.82274	-0.9095	reviewed by expert panel	Invitae;Ambry Genetics;Breast Cancer Information Core (BIC) (BRCA1);GeneDx;Evidence-based Network for the Interpretation of Germline Mutant Alleles (ENIGMA);Counsyl;Sharing Clinical Reports Project (SCRP)	Uncertain significance;Likely benign;Uncertain significance;Likely benign;Benign;Benign;Uncertain significance	2	0	0.495238	0.198919	0	0	0	0.69	0.281822	0.0972474	0.0004265	0.627767	0.817793	0.007	0.002	0.462821	0.546964
BRCA1	NM_007294	c.2612C>T	p.P871L	missense	98	5.04	1	0.979	0	1	NA	9.647	0.99933	0	4.247	0.202	0	0	-3.445	5.7475	-0.05	0.572958	P;P;P;P;P;P;P;P;P;P;P;P;P;P	2.24	1	0.14	-1.04512	-0.666289	-0.9367	reviewed by expert panel	Biesecker Lab/Human Development Section,National Institutes of Health;Genomic Research Center,Shahid Beheshti University of Medical Sciences;ITMI;Evidence-based Network for the Interpretation of Germline Mutant Alleles (ENIGMA);Color Genomics, Inc.;Michigan Medical Genetics Laboratories,University of Michigan;Counsyl;Breast Cancer Information Core (BIC) (BRCA1);GeneDx;Emory Genetics Laboratory,Em…	Benign;not provided;not provided;Benign;Benign;Benign;Benign;Benign;Benign;Benign;Benign;Benign;Benign;Likely benign	1	0	0.442857	0.937297	1	0.979	0	0	0.436094	0.253868	0.99933	0.808233	0.931172	0	0	0.15	0.294732
BRCA1	NM_007294	c.2612C>G	p.P871R	missense	103	5.04	1	0.979	0	0	0.587	9.647	0.99933	0	4.247	0.202	0.004	0.001	0	0.9575	-0.93	0.571434	P;P;P;P;P;P;P;P;P;P;P;P;P;P	12.69	1	0.325	-0.459715	-0.244756	-0.7356	criteria provided, conflicting interpretations	Ambry Genetics;Sharing Clinical Reports Project (SCRP)	Uncertain significance;Likely benign	2	0	0.466667	0.937297	1	0.979	0	1	0.587	0.253868	0.99933	0.808233	0.931172	0.004	0.001	0.444444	0.465804
BRCA1	NM_007294	c.2596C>T	p.R866C	missense	180	5.15	1	1	65	0	0.806	16.9823	0.995215	0.152341	3.424	0.998	1	1	3.44	-6.9325	-1.77	0.999999	D;D;D;D;D;D;D;D;D;D;D;D;D;D	19.46	1	0.847	0.807424	0.724936	0.7936	reviewed by expert panel	GeneDx;Evidence-based Network for the Interpretation of Germline Mutant Alleles (ENIGMA);Breast Cancer Information Core (BIC) (BRCA1);Ambry Genetics;ITMI;Biesecker Lab/Human Development Section,National Institutes of Health;Emory Genetics Laboratory,Emory University;Counsyl;Genetics Diagnostic Laboratory,Children's Hospital of Eastern Ontario;Invitae;Sharing Clinical Reports Project (SCRP)	Benign;Benign;Benign;Benign;not provided;Likely benign;Benign;Likely benign;Benign;Benign;Benign	1	0	0.833333	0.943243	1	1	1	1	0.806	0.446903	0.995215	0.7808	0.986069	1	1	0.738462	0.747589
BRCA1	NM_007294	c.2584A>G	p.K862E	missense	56	4.09	0.997	0.972	0	0	NA	11.0513	0.994893	0.231781	2.708	0.054	0.876	0.974	3.23	-2.2075	-1.98	0.571048	D;D;D;D;D;D;D;D;N;N;N;N;N;N	18.18	1	0.808	0.475612	0.415227	0.1496	reviewed by expert panel	Sharing Clinical Reports Project (SCRP);Evidence-based Network for the Interpretation of Germline Mutant Alleles (ENIGMA);Ambry Genetics;Invitae;Breast Cancer Information Core (BIC) (BRCA1);GeneDx	Benign;Benign;Benign;Likely benign;Uncertain significance;Likely benign	1	0	0.242857	0.885946	0.997	0.972	0	1	0.62162	0.290824	0.994893	0.756933	0.920966	0.876	0.974	0.720513	0.578839
BRCA1	NM_007294	c.2566T>C	p.Y856H	missense	83	4.05	1	0.997	0	0.02	NA	10.9059	0.952585	0.423462	3.23	1.14	0.733	0.73	2.545	-3.7375	-1.31	0.545884	D;D;D;D;D;D;D;D;N;N;N;N;N;N	16.53	1	0.815	0.324577	0.311329	0.3265	reviewed by expert panel	Counsyl;Invitae;Sharing Clinical Reports Project (SCRP);CSER_CC_NCGL University of Washington Medical Center;Breast Cancer Information Core (BIC) (BRCA1);Evidence-based Network for the Interpretation of Germline Mutant Alleles (ENIGMA);Ambry Genetics;Michigan Medical Genetics Laboratories,University of Michigan;GeneDx;Illumina Clinical Services Laboratory,Illumina	Benign;Benign;Benign;Likely benign;Uncertain significance;Benign;Benign;Benign;Benign;Likely benign	1	0	0.371429	0.883784	1	0.997	0	0.98	0.627832	0.286997	0.952585	0.774333	0.995862	0.733	0.73	0.661966	0.633482
BRCA1	NM_007294	c.2525A>G	p.E842G	missense	98	4.07	0.087	0.232	0	0.02	NA	9.6649	0.992623	0.248307	1.887	1.011	0.819	0.93	2.14	-6.1325	-1.25	0.0915417	N;N;N;N;N;N;N;N;N;N;N;N;N;N	7.83	1	0.407	-0.189014	-0.339642	-0.3056	reviewed by expert panel	Evidence-based Network for the Interpretation of Germline Mutant Alleles (ENIGMA);Sharing Clinical Reports Project (SCRP);Counsyl;Ambry Genetics;Invitae;Genetics Diagnostic Laboratory,Children's Hospital of Eastern Ontario	Benign;Benign;Benign;Benign;Likely benign;Uncertain significance	1	0	0.442857	0.884865	0.087	0.232	0	0.98	0.441542	0.254339	0.992623	0.729567	0.986966	0.819	0.93	0.62735	0.719018
BRCA1	NM_007294	c.2522G>A	p.R841Q	missense	43	-0.313	0.001	0.179	0	1	0.628	1.6443	0.940831	0.442793	0.227	0.115	0	0	-2.46	3.4025	-0.83	5.71429e-07	N;N;N;N;N;N;N;N;N;N;N;N;N;N	0.003	1	0.385	-1.7708	-1.62362	-0.878	criteria provided, conflicting interpretations	Sharing Clinical Reports Project (SCRP);Ambry Genetics;GeneDx;Invitae;Breast Cancer Information Core (BIC) (BRCA1)	Benign;Benign;Likely benign;Likely benign;Uncertain significance	2	0	0.180952	0.647946	0.001	0.179	0	0	0.628	0.0432711	0.940831	0.674233	0.925172	0	0	0.234188	0.378482
BRCA1	NM_007294	c.2521C>T	p.R841W	missense	101	2.84	0.003	0.172	15	0	NA	1.5486	0.940831	0.442793	1.349	0.998	0.006	0.001	0.805	-2.8725	-1.06	5.71429e-07	N;N;N;N;N;N;N;N;N;N;N;N;N;N	5.12	1	0.355	-0.738003	-0.737162	-0.8558	reviewed by expert panel	Evidence-based Network for the Interpretation of Germline Mutant Alleles (ENIGMA);OMIM;Counsyl;Division of Genomic Diagnostics,The Children's Hospital of Philadelphia;Invitae;Sharing Clinical Reports Project (SCRP);ITMI;PreventionGenetics,PreventionGenetics;Michigan Medical Genetics Laboratories,University of Michigan;GeneDx;Emory Genetics Laboratory,Emory University;Department of Medical Genetic…	Benign;Uncertain significance;Likely benign;Likely benign;Benign;Benign;not provided;Benign;Benign;Benign;Benign;Likely benign;Benign;Uncertain significance;Benign;Benign	1	0	0.457143	0.818378	0.003	0.172	0.230769	1	0.316887	0.0407526	0.940831	0.711633	0.986069	0.006	0.001	0.513248	0.602589
BRCA1	NM_007294	c.2481A>C	p.E827D	missense	45	-6.75	0	0.082	0	0.04	0.375	10.1969	0.994895	0.232349	-1.174	-0.466	0.33	0.032	2.63	-2.675	-1.24	5.71429e-07	N;N;N;N;N;N;N;N;N;N;N;N;N;N	6.943	1	0.533	-1.16472	-1.33498	-0.4187	criteria provided, conflicting interpretations	Ambry Genetics;Invitae;Sharing Clinical Reports Project (SCRP)	Likely benign;not provided;Uncertain significance	2	0	0.190476	0.3	0	0.082	0	0.96	0.375	0.268339	0.994895	0.627533	0.885103	0.33	0.032	0.669231	0.595536
BRCA1	NM_007294	c.2477C>A	p.T826K	missense	78	1.68	0	0.213	0	0.05	NA	5.409	0.977701	0.362088	0.182	0.902	0.968	0.954	3.29	-5.055	-1.48	2.28571e-06	N;N;N;N;N;N;N;N;N;N;N;N;N;N	11.61	1	0.548	-0.112512	-0.342868	-0.2815	reviewed by expert panel	CSER_CC_NCGL University of Washington Medical Center;Institute for Biomarker Research,Medical Diagnostic Laboratories, L.L.C.;Breast Cancer Information Core (BIC) (BRCA1);Evidence-based Network for the Interpretation of Germline Mutant Alleles (ENIGMA);Ambry Genetics;GeneDx;Invitae;Emory Genetics Laboratory,Emory University;Counsyl;Sharing Clinical Reports Project (SCRP)	Uncertain significance;Likely benign;Uncertain significance;Benign;Benign;Likely benign;Benign;Benign;Likely benign;Benign	1	0	0.347619	0.755676	0	0.213	0	0.95	0.439108	0.142342	0.977701	0.672733	0.979448	0.968	0.954	0.725641	0.680536
BRCA1	NM_007294	c.2473G>T	p.D825Y	missense	160	-0.429	0	0.076	0	0.05	0.399	4.9374	0.665708	0.846336	-0.754	-0.04	0.385	0.489	2.37	-6.4875	-0.97	5.71429e-07	N;N;N;N;N;N;N;N;N;N;N;N;N;N	8.849	1	0.419	-0.523977	-0.691011	-0.6245	criteria provided, conflicting interpretations	Breast Cancer Information Core (BIC) (BRCA1);Ambry Genetics;Counsyl;Sharing Clinical Reports Project (SCRP);Invitae	Uncertain significance;Uncertain significance;Uncertain significance;Likely benign;Likely benign	2	0	0.738095	0.641676	0	0.076	0	0.95	0.399	0.129932	0.665708	0.641533	0.914483	0.385	0.489	0.647009	0.731696
BRCA1	NM_007294	c.2458A>G	p.K820E	missense	56	1.42	0.117	0.009	0	0.29	NA	6.2372	0.964882	0.439785	-0.119	0.112	0.108	0.006	1.89	-2.6225	-1.44	0.00407086	N;N;N;N;N;N;N;N;N;N;N;N;N;N	0.467	1	0.237	-1.25466	-1.29486	-0.8166	reviewed by expert panel	Michigan Medical Genetics Laboratories,University of Michigan;Division of Genomic Diagnostics,The Children's Hospital of Philadelphia;Invitae;Counsyl;Illumina Clinical Services Laboratory,Illumina;Ambry Genetics;Pathway Genomics;Vantari Genetics;PreventionGenetics,PreventionGenetics;Evidence-based Network for the Interpretation of Germline Mutant Alleles (ENIGMA);Emory Genetics Laboratory,Emory U…	Benign;Benign;Benign;Benign;Likely benign;Benign;Likely benign;Likely benign;Benign;Benign;Benign;not provided;Benign;Benign;Uncertain significance;Benign;Benign	1	0	0.242857	0.741622	0.117	0.009	0	0.71	0.313611	0.164137	0.964882	0.6627	0.924966	0.108	0.006	0.605983	0.593661
BRCA1	NM_007294	c.2447A>G	p.H816R	missense	29	-4.5	0	0.17	0	0.16	NA	6.3379	0.238613	1.29982	-0.84	1.011	0.117	0.007	2.12	-6.0225	-1.33	0	N;N;N;N;N;N;N;N;N;N;N;N;N;N	4.886	1	0.487	-1.08465	-1.18078	-0.7197	criteria provided, conflicting interpretations	Breast Cancer Information Core (BIC) (BRCA1);Counsyl;Michigan Medical Genetics Laboratories,University of Michigan;Sharing Clinical Reports Project (SCRP);Ambry Genetics;Invitae	Uncertain significance;Uncertain significance;Likely benign;Benign;Benign;not provided	1	0	0.114286	0.421622	0	0.17	0	0.84	0.340152	0.166787	0.238613	0.638667	0.986966	0.117	0.007	0.625641	0.715089
BRCA1	NM_007294	c.2428A>T	p.N810Y	missense	143	4.29	0.011	0.789	0	0	NA	4.6121	0.997614	0.211412	0.919	1.061	0.992	1	3.215	-6.5525	-1.54	1.14286e-05	N;N;N;N;N;N;N;N;N;N;N;N;N;N	11.45	1	0.462	0.145325	-0.0722557	-0.0868	reviewed by expert panel	Pathway Genomics;Evidence-based Network for the Interpretation of Germline Mutant Alleles (ENIGMA);Counsyl;Invitae;Ambry Genetics;Sharing Clinical Reports Project (SCRP);Breast Cancer Information Core (BIC) (BRCA1);GeneDx	Benign;Benign;Likely benign;Benign;Benign;Benign;Uncertain significance;Benign	1	0	0.657143	0.896757	0.011	0.789	0	1	0.500923	0.121371	0.997614	0.6973	0.990414	0.992	1	0.719231	0.734018
BRCA1	NM_007294	c.2416G>A	p.A806T	missense	58	-1.82	0	0.005	0	0.63	0.247	5.1719	0.182384	1.40958	-0.977	-0.331	0.074	0.078	0.915	-1.3775	-1.31	0	N;N;N;N;N;N;N;N;N;N;N;N;N;N	4.058	1	0.406	-1.21721	-1.25685	-0.8465	criteria provided, conflicting interpretations	Sharing Clinical Reports Project (SCRP);Breast Cancer Information Core (BIC) (BRCA1);Ambry Genetics;GeneDx;Invitae	Likely benign;Uncertain significance;Likely benign;Likely benign;not provided	2	0	0.252381	0.566486	0	0.005	0	0.37	0.247	0.136103	0.182384	0.6341	0.894414	0.074	0.078	0.52265	0.549196
BRCA1	NM_007294	c.2412G>C	p.Q804H	missense	24	-3.25	0.002	0.009	0	0.16	NA	2.1678	0.98004	0.296818	-0.54	0.935	0.285	0.047	2.54	-3.1475	-1.21	5.71429e-07	N;N;N;N;N;N;N;N;N;N;N;N;N;N	3.924	1	0.433	-0.752872	-0.908544	-0.6542	reviewed by expert panel	Counsyl;Breast Cancer Information Core (BIC) (BRCA1);ITMI;GeneDx;Ambry Genetics;Evidence-based Network for the Interpretation of Germline Mutant Alleles (ENIGMA);Invitae	Likely benign;Uncertain significance;not provided;Likely benign;Benign;Benign;Likely benign	2	0	0.0904762	0.489189	0.002	0.009	0	0.84	0.338467	0.0570474	0.98004	0.648667	0.981724	0.285	0.047	0.661538	0.612411
BRCA1	NM_007294	c.2368A>G	p.T790A	missense	58	1.58	0	0.001	0	0.03	NA	7.379	0.985776	0.337779	0.181	-0.264	0.759	0.926	2.27	-3.8825	-1.37	0	N;N;N;N;N;N;N;N;N;N;N;N;N;N	4.683	1	0.504	-0.526571	-0.717515	-0.399	criteria provided, conflicting interpretations	Breast Cancer Information Core (BIC) (BRCA1);Emory Genetics Laboratory,Emory University;Ambry Genetics;Sharing Clinical Reports Project (SCRP);GeneDx;Invitae	Uncertain significance;Uncertain significance;Likely benign;Benign;Likely benign;Benign	2	0	0.252381	0.75027	0	0.001	0	0.97	0.367184	0.194184	0.985776	0.6727	0.899034	0.759	0.926	0.638462	0.638661
BRCA1	NM_007294	c.2351C>T	p.S784L	missense	145	5.36	0.999	0.776	0	0.02	NA	11.702	0.999794	0	3.175	1.048	0.954	0.995	3.105	-5.7425	-2.81	0.554852	D;D;D;D;D;D;D;D;N;N;N;N;N;N	14.75	1	0.632	0.656352	0.561184	0.7393	criteria provided, conflicting interpretations	Ambry Genetics;Invitae;Sharing Clinical Reports Project (SCRP);Counsyl;GeneDx;Breast Cancer Information Core (BIC) (BRCA1)	Likely benign;Likely benign;Likely benign;Uncertain significance;Uncertain significance;Uncertain significance	2	0	0.666667	0.954595	0.999	0.776	0	0.98	0.694747	0.307947	0.999794	0.7725	0.989517	0.954	0.995	0.709829	0.705089
BRCA1	NM_007294	c.2347A>G	p.I783V	missense	29	0.714	0	0.851	0	0.69	0.249	4.6587	0.874676	0.608543	-0.902	0.144	0.023	0.003	0.725	-0.4625	-0.8	0.00210514	N;N;N;N;N;N;N;N;N;N;N;N;N;N	1.013	1	0.24	-0.948411	-0.911652	-0.9522	criteria provided, conflicting interpretations	Counsyl;Ambry Genetics;Breast Cancer Information Core (BIC) (BRCA1);GeneDx;Invitae;Quest Diagnostics Nichols Institute San Juan Capistrano;Sharing Clinical Reports Project (SCRP)	Uncertain significance;Benign;Uncertain significance;Likely benign;not provided;Uncertain significance;Benign	1	0	0.114286	0.703459	0	0.851	0	0.31	0.249	0.122597	0.874676	0.6366	0.927172	0.023	0.003	0.50641	0.516518
BRCA1	NM_007294	c.2329T>G	p.Y777D	missense	160	3.06	0.001	0.934	0	0.06	0.518	10.8147	0.961458	0.407967	1.208	0.191	0.678	0.169	2.51	-8.265	-1.44	7.42857e-06	N;N;N;N;N;N;N;N;N;N;N;N;N;N	10.07	0.999999	0.514	-0.263212	-0.349652	-0.3217	criteria provided, single submitter	Ambry Genetics;Sharing Clinical Reports Project (SCRP)	Likely benign;Benign	2	0	0.738095	0.83027	0.001	0.934	0	0.94	0.518	0.284597	0.961458	0.706933	0.930414	0.678	0.169	0.658974	0.795179
BRCA1	NM_007294	c.2315T>C	p.V772A	missense	64	3.17	0.703	0.993	0	0.01	NA	7.3787	0.955715	0.411746	1.801	1.199	0.928	0.848	2.97	-3.62	-1.64	1.14286e-06	N;N;N;N;N;N;N;N;N;N;N;N;N;N	15.49	0.999999	0.639	-0.00636804	-0.100233	-0.1374	reviewed by expert panel	Invitae;Counsyl;Genetics Diagnostic Laboratory,Children's Hospital of Eastern Ontario;Ambry Genetics;GeneDx;Michigan Medical Genetics Laboratories,University of Michigan;Breast Cancer Information Core (BIC) (BRCA1);Biesecker Lab/Human Development Section,National Institutes of Health;Evidence-based Network for the Interpretation of Germline Mutant Alleles (ENIGMA);CSER_CC_NCGL University of Washi…	Benign;Likely benign;Likely benign;Benign;Benign;Benign;Uncertain significance;Uncertain significance;Benign;Uncertain significance	1	0	0.280952	0.836216	0.703	0.993	0	0.99	0.537301	0.194176	0.955715	0.7267	0.999931	0.928	0.848	0.698291	0.629286
BRCA1	NM_007294	c.2268G>C	p.R756S	missense	110	0.56	0	0.708	0	0.34	NA	2.5806	0.66108	0.853589	-0.629	-0.977	0.07	0.005	1.74	-3.18	-0.83	0	N;N;N;N;N;N;N;N;N;N;N;N;N;N	8.073	0.999997	0.349	-1.04502	-1.03724	-0.8936	criteria provided, conflicting interpretations	GeneDx;Ambry Genetics;Invitae;Counsyl;Breast Cancer Information Core (BIC) (BRCA1)	Likely benign;Uncertain significance;not provided;Uncertain significance;Uncertain significance	2	0	0.5	0.695135	0	0.708	0	0.66	0.309867	0.0679105	0.66108	0.6457	0.849862	0.07	0.005	0.593162	0.613571
BRCA1	NM_007294	c.2252T>C	p.M751T	missense	81	-4.29	0	0.072	0	0.06	0.427	1.87	0.298395	1.23757	-0.129	1.199	0.017	0	0.435	-1.4875	-1.25	0	N;N;N;N;N;N;N;N;N;N;N;N;N;N	3.476	1	0.325	-1.11452	-1.16694	-0.9297	criteria provided, conflicting interpretations	Ambry Genetics;Sharing Clinical Reports Project (SCRP)	Uncertain significance;Benign	1	0	0.361905	0.432973	0	0.072	0	0.94	0.427	0.0492105	0.298395	0.662367	0.999931	0.017	0	0.481624	0.553125
BRCA1	NM_007294	c.2222C>T	p.S741F	missense	155	3.38	0.003	0.007	0	0.01	0.359	10.8997	0.959477	0.414645	0.312	1.048	0.733	0.179	2.945	-4.4925	-1.02	5.71429e-07	N;N;N;N;N;N;N;N;N;N;N;N;N;N	3.13	1	0.467	-0.179466	-0.380922	-0.1323	criteria provided, conflicting interpretations	Invitae;Ambry Genetics;Breast Cancer Information Core (BIC) (BRCA1)	Likely benign;Uncertain significance;Uncertain significance	2	0	0.714286	0.847568	0.003	0.007	0	0.99	0.359	0.286834	0.959477	0.677067	0.989517	0.733	0.179	0.696154	0.660446
BRCA1	NM_007294	c.2207A>C	p.E736A	missense	107	-0.488	0	0.006	0	0.05	0.286	4.6501	0.884615	0.595421	0.274	-0.216	0.217	0.046	2.65	-2.945	-1.32	5.14286e-06	N;N;N;N;N;N;N;N;N;N;N;N;N;N	4.734	0.999855	0.45	-0.865556	-0.975014	-0.4571	criteria provided, single submitter	Ambry Genetics;ITMI;Sharing Clinical Reports Project (SCRP)	Likely benign;not provided;Benign	2	0	0.485714	0.638486	0	0.006	0	0.95	0.286	0.122371	0.884615	0.6758	0.902345	0.217	0.046	0.67094	0.605179
BRCA1	NM_007294	c.2167A>G	p.N723D	missense	23	-3.95	0	0.051	0	0.15	NA	1.5874	0.746267	0.774566	-0.375	0.114	0.119	0.164	1.41	-3.6025	-1.34	0	N;N;N;N;N;N;N;N;N;N;N;N;N;N	9.854	0.999979	0.363	-0.943371	-1.02897	-0.7706	reviewed by expert panel	Evidence-based Network for the Interpretation of Germline Mutant Alleles (ENIGMA);GeneDx;Ambry Genetics;Sharing Clinical Reports Project (SCRP);CSER_CC_NCGL University of Washington Medical Center;Emory Genetics Laboratory,Emory University;Counsyl;Breast Cancer Information Core (BIC) (BRCA1);Invitae	Benign;Benign;Benign;Likely benign;Likely benign;Likely benign;Benign;Uncertain significance;Benign	1	0	0.0857143	0.451351	0	0.051	0	0.85	0.314205	0.0417737	0.746267	0.654167	0.925103	0.119	0.164	0.564957	0.628661
BRCA1	NM_007294	c.2083G>T	p.D695Y	missense	160	1.38	0.001	0.018	0	0.01	NA	6.3907	0.968892	0.430236	0.76	0.038	0.836	0.976	2.735	-7.07	-1.49	0	N;N;N;N;N;N;N;N;N;N;N;N;N;N	13.54	0.999609	0.483	-0.0643903	-0.269235	-0.2741	criteria provided, conflicting interpretations	Breast Cancer Information Core (BIC) (BRCA1);Sharing Clinical Reports Project (SCRP);Invitae;Ambry Genetics	Uncertain significance;Benign;not provided;Likely benign	2	0	0.738095	0.739459	0.001	0.018	0	0.99	0.420207	0.168176	0.968892	0.692	0.919862	0.836	0.976	0.678205	0.7525
BRCA1	NM_007294	c.2077G>A	p.D693N	missense	23	1.23	0	0.041	0	0.16	NA	2.9151	0.596904	0.907716	0.205	0.935	0.01	0	0.345	0.0275	-1.41	0	P;P;P;P;P;P;P;P;P;P;P;P;P;P	11.46	0.999486	0.126	-0.811859	-0.784152	-0.9508	reviewed by expert panel	Michigan Medical Genetics Laboratories,University of Michigan;Evidence-based Network for the Interpretation of Germline Mutant Alleles (ENIGMA);Invitae;Emory Genetics Laboratory,Emory University;Breast Cancer Information Core (BIC) (BRCA1);Illumina Clinical Services Laboratory,Illumina;PreventionGenetics,PreventionGenetics;Sharing Clinical Reports Project (SCRP);GeneDx;Counsyl;ITMI;Biesecker Lab/…	Benign;Benign;Benign;Benign;Benign;Likely benign;Benign;Benign;Benign;Benign;not provided;Benign;Benign;Benign;Benign	1	0	0.0857143	0.731351	0	0.041	0	0.84	0.299915	0.0767132	0.596904	0.6735	0.981724	0.01	0	0.473932	0.499018
BRCA1	NM_007294	c.2006T>C	p.M669T	missense	81	-1.21	0	0.018	25	0.23	NA	5.3247	0.398865	1.09037	-0.167	0.191	0.06	0.044	1.545	-3.15	-1.21	0	N;N;N;N;N;N;N;N;N;N;N;N;N;N	0.1	0.999463	0.778	-1.0762	-1.11995	-0.9106	criteria provided, conflicting interpretations	Ambry Genetics;Invitae;Sharing Clinical Reports Project (SCRP);Breast Cancer Information Core (BIC) (BRCA1);Counsyl	Uncertain significance;not provided;Benign;Uncertain significance;Uncertain significance	1	0	0.361905	0.599459	0	0.018	0.384615	0.77	0.330011	0.140124	0.398865	0.6611	0.930414	0.06	0.044	0.576496	0.6125
BRCA1	NM_007294	c.2002C>T	p.L668F	missense	22	2.04	0.011	0.005	0	0.05	NA	5.6328	0.998178	0.132901	0.198	1.048	0.679	0.812	2.085	-1.9925	-1.95	0.000828571	N;N;N;N;N;N;N;N;N;N;N;N;N;N	3.068	0.99961	0.487	-0.499753	-0.630994	-0.295	reviewed by expert panel	Breast Cancer Information Core (BIC) (BRCA1);Evidence-based Network for the Interpretation of Germline Mutant Alleles (ENIGMA);Emory Genetics Laboratory,Emory University;Invitae;GeneDx;Ambry Genetics;Sharing Clinical Reports Project (SCRP)	Uncertain significance;Benign;Uncertain significance;Benign;Likely benign;Benign;Benign	1	0	0.0809524	0.775135	0.011	0.005	0	0.95	0.3647	0.148232	0.998178	0.673267	0.989517	0.679	0.812	0.62265	0.571161
BRCA1	NM_007294	c.1974G>C	p.M658I	missense	10	-2.16	0	0.005	0	0.31	NA	1.1354	0.123422	1.47659	-1.972	-0.337	0.017	0.001	0.98	-2.16	-1.31	0.571427	D;D;D;D;D;D;D;D;N;N;N;N;N;N	5.453	0.999714	0.429	-1.19753	-1.19315	-0.9455	criteria provided, conflicting interpretations	Ambry Genetics;Counsyl;Breast Cancer Information Core (BIC) (BRCA1);Invitae;GeneDx	Likely benign;Uncertain significance;Uncertain significance;Uncertain significance;Benign	2	0	0.0238095	0.548108	0	0.005	0	0.69	0.282422	0.0298789	0.123422	0.600933	0.894	0.017	0.001	0.528205	0.577143
BRCA1	NM_007294	c.1924G>C	p.D642H	missense	81	4.18	0.982	0.8	0	0.01	0.519	10.1236	0.967902	0.431842	2.46	0.935	0.945	0.997	3.66	-6.24333	-2.09	0.570816	D;D;D;D;D;D;D;D;N;N;N;N;N;N	12.66	0.999977	0.662	0.526647	0.34751	0.331	reviewed by expert panel	Ambry Genetics;Evidence-based Network for the Interpretation of Germline Mutant Alleles (ENIGMA);Breast Cancer Information Core (BIC) (BRCA1);Invitae	Benign;Benign;Uncertain significance;Uncertain significance	1	0	0.361905	0.890811	0.982	0.8	0	0.99	0.519	0.266411	0.967902	0.748667	0.981724	0.945	0.997	0.757265	0.722976
BRCA1	NM_007294	c.1907G>A	p.C636Y	missense	194	-1.4	0	0.027	0	1	0.385	0.9228	0.540445	0.962944	-0.128	-1.446	0.002	0.001	-0.435	2.34667	-1.51	0	N;N;N;N;N;N;N;N;N;N;N;N;N;N	0.113	0.999597	0.521	-1.43846	-1.42938	-0.9756	criteria provided, conflicting interpretations	Sharing Clinical Reports Project (SCRP);CSER_CC_NCGL University of Washington Medical Center;Ambry Genetics	Uncertain significance;Uncertain significance;Likely benign	2	0	0.9	0.589189	0	0.027	0	0	0.385	0.0242842	0.540445	0.6624	0.817517	0.002	0.001	0.407265	0.41619
BRCA1	NM_007294	c.1897C>T	p.P633S	missense	74	4.12	0.784	0.958	0	0.52	0.438	5.0633	0.996157	0.230115	2.529	1.048	0.477	0.735	1.82	-7.285	-1.58	0.571133	D;D;D;D;D;D;D;D;N;N;N;N;N;N	11.65	0.999996	0.451	0.130048	0.165751	-0.3926	criteria provided, conflicting interpretations	Invitae;Sharing Clinical Reports Project (SCRP);Breast Cancer Information Core (BIC) (BRCA1);Counsyl	Uncertain significance;Benign;Uncertain significance;Uncertain significance	1	0	0.328571	0.887568	0.784	0.958	0	0.48	0.438	0.133245	0.996157	0.750967	0.989517	0.477	0.735	0.6	0.760179
BRCA1	NM_007294	c.1865C>T	p.A622V	missense	64	1.5	0.005	0.117	0	0.05	NA	13.0379	0.926017	0.509438	1.386	0.124	0.15	0.63	2.975	-2.89667	-1.49	0	N;N;N;N;N;N;N;N;N;N;N;N;N;N	10.37	0.999891	0.563	-0.362451	-0.500549	-0.1701	reviewed by expert panel	Ambry Genetics;Michigan Medical Genetics Laboratories,University of Michigan;GeneDx;Evidence-based Network for the Interpretation of Germline Mutant Alleles (ENIGMA);Breast Cancer Information Core (BIC) (BRCA1);CSER_CC_NCGL University of Washington Medical Center;Genetics Diagnostic Laboratory,Children's Hospital of Eastern Ontario;Invitae	Benign;Likely benign;Likely benign;Benign;Uncertain significance;Uncertain significance;Uncertain significance;Benign	1	0	0.280952	0.745946	0.005	0.117	0	0.95	0.369853	0.343103	0.926017	0.712867	0.925793	0.15	0.63	0.698718	0.603452
BRCA1	NM_007294	c.1802A>G	p.H601R	missense	29	-0.136	0	0.967	0	0.36	NA	1.8344	0.695067	0.80762	0.104	0.113	0.168	0.604	2.025	-5.93833	-1.49	0	N;N;N;N;N;N;N;N;N;N;N;N;N;N	5.287	0.999404	0.5	-0.754693	-0.810689	-0.8036	criteria provided, conflicting interpretations	Ambry Genetics;Invitae	Likely benign;Uncertain significance	2	0	0.114286	0.657514	0	0.967	0	0.64	0.350783	0.0482737	0.695067	0.670133	0.925034	0.168	0.604	0.617521	0.712083
BRCA1	NM_007294	c.1789G>A	p.E597K	missense	56	4.03	0.228	0.982	0	0.11	NA	9.7041	0.999635	0.107097	1.238	0.935	0.992	1	2.87	-3.68333	-1.64	0.838242	D;D;D;D;D;D;D;D;D;D;D;D;D;D	16.58	0.999971	0.636	0.450735	0.334509	0.6134	reviewed by expert panel	GeneDx;Ambry Genetics;Invitae;Biesecker Lab/Human Development Section,National Institutes of Health;Sharing Clinical Reports Project (SCRP);Evidence-based Network for the Interpretation of Germline Mutant Alleles (ENIGMA);Pathway Genomics;Breast Cancer Information Core (BIC) (BRCA1)	Likely benign;Benign;Likely benign;Uncertain significance;Likely benign;Benign;Likely benign;Uncertain significance	2	0	0.242857	0.882703	0.228	0.982	0	0.89	0.604814	0.255371	0.999635	0.707933	0.981724	0.992	1	0.689744	0.631548
BRCA1	NM_007294	c.1772T>C	p.I591T	missense	89	2.33	0.001	0.989	0	0.13	0.408	5.6656	0.998677	0.19614	-0.106	1.199	0.78	0.994	2.41	-4.43	-2.29	0.571327	D;D;D;D;D;D;D;D;N;N;N;N;N;N	11.02	0.999784	0.661	-0.0148266	-0.133754	-0.0559	criteria provided, conflicting interpretations	Sharing Clinical Reports Project (SCRP);Invitae;Ambry Genetics;Breast Cancer Information Core (BIC) (BRCA1)	Benign;not provided;Likely benign;Uncertain significance	2	0	0.4	0.790811	0.001	0.989	0	0.87	0.408	0.149095	0.998677	0.663133	0.999931	0.78	0.994	0.650427	0.658214
BRCA1	NM_007294	c.1703C>T	p.P568L	missense	98	4.09	0.009	0.8	0	0.01	0.244	8.7341	0.977441	0.365415	1.675	1.048	0.041	0.031	2.015	-2.24833	-2.59667	4e-06	N;N;N;N;N;N;N;N;N;N;N;N;N;N	4.973	0.999925	0.407	-0.521791	-0.547145	0.3695	criteria provided, conflicting interpretations	Ambry Genetics;Invitae;Breast Cancer Information Core (BIC) (BRCA1);Sharing Clinical Reports Project (SCRP)	Likely benign;Likely benign;Uncertain significance;Benign	2	0	0.442857	0.885946	0.009	0.8	0	0.99	0.244	0.229845	0.977441	0.7225	0.989517	0.041	0.031	0.616667	0.580298
BRCA1	NM_007294	c.1648A>C	p.N550H	missense	68	1.32	0	0.003	0	0.01	NA	1.0453	0.818745	0.69045	0.088	0.146	0.88	0.996	3.34	-3.645	-2.745	0	N;N;N;N;N;N;N;N;N;N;N;N;N;N	11.2	0.999482	0.361	-0.0886585	-0.347312	0.5975	reviewed by expert panel	Invitae;Emory Genetics Laboratory,Emory University;Division of Genomic Diagnostics,The Children's Hospital of Philadelphia;Michigan Medical Genetics Laboratories,University of Michigan;Counsyl;Genetics Diagnostic Laboratory,Children's Hospital of Eastern Ontario;Evidence-based Network for the Interpretation of Germline Mutant Alleles (ENIGMA);Sharing Clinical Reports Project (SCRP);Ambry Genetics…	Benign;Likely benign;Uncertain significance;Benign;Likely benign;Likely benign;Benign;Benign;Benign;Benign;Uncertain significance;Likely benign	1	0	0.3	0.736216	0	0.003	0	0.99	0.397666	0.0275079	0.818745	0.6696	0.92731	0.88	0.996	0.729915	0.630179
BRCA1	NM_007294	c.1616C>T	p.T539M	missense	81	-0.105	0	0.222	0	1	NA	10.9971	0.50917	0.991583	-0.033	0.244	0.001	0	-1.65	3	-1.56	0	N;N;N;N;N;N;N;N;N;N;N;N;N;N	0.003	0.999411	0.467	-1.51534	-1.42669	-0.9404	criteria provided, conflicting interpretations	Ambry Genetics;ITMI;Invitae;Breast Cancer Information Core (BIC) (BRCA1);Counsyl;GeneDx	Likely benign;not provided;Benign;Uncertain significance;Uncertain significance;Likely benign	2	0	0.361905	0.659189	0	0.222	0	0	0.383104	0.289397	0.50917	0.665567	0.934069	0.001	0	0.303419	0.392857
BRCA1	NM_007294	c.1609A>G	p.N537D	missense	23	2.59	0.005	0.618	0	1	0.354	4.8233	0.954032	0.460267	0.217	-0.216	0.001	0	-1.49	2.255	-1.34	5.71429e-07	N;N;N;N;N;N;N;N;N;N;N;N;N;N	0.01	0.999773	0.352	-1.26715	-1.09551	-0.8869	criteria provided, conflicting interpretations	Invitae;Ambry Genetics;Sharing Clinical Reports Project (SCRP)	Uncertain significance;Likely benign;Benign	2	0	0.0857143	0.804865	0.005	0.618	0	0	0.354	0.126929	0.954032	0.6739	0.902345	0.001	0	0.317094	0.419464
BRCA1	NM_007294	c.1573G>A	p.V525I	missense	29	-1.74	0	0.914	0	0.16	NA	4.7683	0.996622	0.145417	-0.429	0.065	0.348	0.853	1.855	-0.701667	-3.07	4.57143e-06	N;N;N;N;N;N;N;N;N;N;N;N;N;N	12.15	0.999548	0.629	-0.488047	-0.546456	-0.1839	criteria provided, conflicting interpretations	Ambry Genetics;Breast Cancer Information Core (BIC) (BRCA1);Sharing Clinical Reports Project (SCRP);Invitae	Likely benign;Uncertain significance;Likely benign;Uncertain significance	2	0	0.114286	0.570811	0	0.914	0	0.84	0.380979	0.125482	0.996622	0.652367	0.921724	0.348	0.853	0.602991	0.52506
BRCA1	NM_007294	c.1534C>T	p.L512F	missense	22	4.62	0.996	0.913	0	0	NA	10.7544	0.984039	0.286306	3.457	1.048	0.998	1	3.72	-3.82167	-3.49	0.569191	D;D;D;D;D;D;D;D;N;N;N;N;N;N	10.95	0.999997	0.716	0.564765	0.390634	0.6136	criteria provided, conflicting interpretations	Sharing Clinical Reports Project (SCRP);Emory Genetics Laboratory,Emory University;Quest Diagnostics Nichols Institute San Juan Capistrano;Breast Cancer Information Core (BIC) (BRCA1);Ambry Genetics;Invitae;Counsyl;GeneDx	Likely benign;Uncertain significance;Uncertain significance;Uncertain significance;Uncertain significance;Likely benign;Uncertain significance;Likely benign	2	0	0.0809524	0.914595	0.996	0.913	0	1	0.702095	0.283011	0.984039	0.7819	0.989517	0.998	1	0.762393	0.636488
BRCA1	NM_007294	c.1511G>A	p.R504H	missense	29	0.0729	0.174	0.916	0	0.08	NA	8.4046	0.835661	0.644641	0.307	-0.329	0.344	0.692	2.52	-3.765	-3.21	0.552661	D;D;D;D;D;D;D;D;N;N;N;N;N;N	15.2	0.99942	0.658	-0.369144	-0.428336	0.2364	reviewed by expert panel	Counsyl;Breast Cancer Information Core (BIC) (BRCA1);GeneDx;Ambry Genetics;CSER_CC_NCGL University of Washington Medical Center;ITMI;Invitae;Evidence-based Network for the Interpretation of Germline Mutant Alleles (ENIGMA)	Likely benign;Uncertain significance;Likely benign;Benign;Uncertain significance;not provided;Benign;Benign	1	0	0.114286	0.668805	0.174	0.916	0	0.92	0.43195	0.221174	0.835661	0.6769	0.894552	0.344	0.692	0.659829	0.634464
BRCA1	NM_007294	c.1487G>A	p.R496H	missense	29	-8.87	0	0.008	0	0.92	NA	10.4147	0.090703	1.60946	-3.474	-1.08	0.004	0.001	0.53	0.316667	-2.7	0	N;N;N;N;N;N;N;N;N;N;N;N;N;N	0.004	1	0.55	-1.95696	-2.01991	-0.5258	reviewed by expert panel	Biesecker Lab/Human Development Section,National Institutes of Health;Ambry Genetics;Counsyl;Pathway Genomics;Department of Medical Genetics,University Hospital of North Norway;Invitae;Genetics Diagnostic Laboratory,Children's Hospital of Eastern Ontario;Breast Cancer Information Core (BIC) (BRCA1);Evidence-based Network for the Interpretation of Germline Mutant Alleles (ENIGMA);GeneDx;ITMI	Uncertain significance;Benign;Likely benign;Benign;Likely benign;Benign;Uncertain significance;Uncertain significance;Benign;Benign;not provided	1	0	0.114286	0.185405	0	0.008	0	0.08	0.281477	0.274071	0.090703	0.550867	0.842759	0.004	0.001	0.489744	0.48869
BRCA1	NM_007294	c.1486C>T	p.R496C	missense	180	-0.308	0	0.009	0	0.24	NA	7.1826	0.090703	1.60946	-0.232	0.073	0.009	0.004	1.125	-3.47833	-2.8	0	N;N;N;N;N;N;N;N;N;N;N;N;N;N	3.249	0.999375	0.57	-0.926833	-0.966651	-0.5091	reviewed by expert panel	GeneDx;Ambry Genetics;Invitae;Breast Cancer Information Core (BIC) (BRCA1);Evidence-based Network for the Interpretation of Germline Mutant Alleles (ENIGMA);CSER_CC_NCGL University of Washington Medical Center	Benign;Benign;Benign;Uncertain significance;Benign;Uncertain significance	1	0	0.833333	0.648216	0	0.009	0	0.76	0.343705	0.189016	0.090703	0.658933	0.922276	0.009	0.004	0.540598	0.624226
BRCA1	NM_007294	c.1459G>T	p.V487F	missense	50	0.445	0	0.003	0	0.02	NA	6.5737	0.586579	0.910743	0.001	0.024	0.53	0.769	1.495	-2.47	-2.77	0	N;N;N;N;N;N;N;N;N;N;N;N;N;N	10.46	0.999464	0.634	-0.448333	-0.63947	-0.092	criteria provided, conflicting interpretations	Counsyl;GeneDx;Ambry Genetics;Sharing Clinical Reports Project (SCRP)	Uncertain significance;Likely benign;Uncertain significance;Likely benign	2	0	0.214286	0.688919	0	0.003	0	0.98	0.367284	0.172992	0.586579	0.6667	0.918897	0.53	0.769	0.572222	0.588214
BRCA1	NM_007294	c.1456T>C	p.F486L	missense	22	-3.69	0	0.002	0	0.61	NA	0.1528	0.033528	1.92245	-0.927	-1.743	0.008	0	2.015	-1.15	-2.7	0	N;N;N;N;N;N;N;N;N;N;N;N;N;N	0.266	0.99993	0.567	-1.71412	-1.79729	-0.6674	reviewed by expert panel	Counsyl;Genetics Diagnostic Laboratory,Children's Hospital of Eastern Ontario;ITMI;GeneDx;Ambry Genetics;Division of Genomic Diagnostics,The Children's Hospital of Philadelphia;Emory Genetics Laboratory,Emory University;Sharing Clinical Reports Project (SCRP);Breast Cancer Information Core (BIC) (BRCA1);Invitae;Evidence-based Network for the Interpretation of Germline Mutant Alleles (ENIGMA);Mich…	Likely benign;Likely benign;not provided;Benign;Benign;Uncertain significance;Likely benign;Benign;Uncertain significance;Benign;Benign;Benign	1	0	0.0809524	0.465405	0	0.002	0	0.39	0.287945	0.00402105	0.033528	0.635767	0.797034	0.008	0	0.616667	0.541071
BRCA1	NM_007294	c.1456T>A	p.F486I	missense	21	-3.69	0	0.002	0	0.37	0.347	0.1528	0.033528	1.92245	-0.927	-1.743	0.021	0.001	1.87	-1.12	-2.74	0	N;N;N;N;N;N;N;N;N;N;N;N;N;N	1.603	0.99993	0.551	-1.79552	-1.84628	-0.6592	criteria provided, conflicting interpretations	Ambry Genetics;GeneDx	Uncertain significance;Likely benign	2	0	0.0761905	0.465405	0	0.002	0	0.63	0.347	0.00402105	0.033528	0.635767	0.797034	0.021	0.001	0.604274	0.54
BRCA1	NM_007294	c.1427A>G	p.H476R	missense	29	-0.652	0.011	0.177	0	0.16	NA	4.0554	0.982349	0.350985	-0.05	0.084	0.759	0.926	2	-5.93333	-2.84	0	N;N;N;N;N;N;N;N;N;N;N;N;N;N	9.332	0.9994	0.576	-0.695753	-0.790461	-0.1405	criteria provided, conflicting interpretations	ITMI;Breast Cancer Information Core (BIC) (BRCA1);Invitae;Ambry Genetics;GeneDx;Counsyl	not provided;Uncertain significance;Benign;Likely benign;Likely benign;Likely benign	2	0	0.114286	0.629622	0.011	0.177	0	0.84	0.397849	0.106721	0.982349	0.665	0.923034	0.759	0.926	0.615385	0.711905
BRCA1	NM_007294	c.1418A>G	p.N473S	missense	46	2.21	0.001	0.036	0	0.15	NA	1.522	0.912338	0.5559	0.949	0.089	0.641	0.736	2.34	-4.0275	-2.93	0	N;N;N;N;N;N;N;N;N;N;N;N;N;N	5.558	0.999633	0.371	-0.608039	-0.756177	0.1619	reviewed by expert panel	Evidence-based Network for the Interpretation of Germline Mutant Alleles (ENIGMA);Breast Cancer Information Core (BIC) (BRCA1);Invitae	Benign;Uncertain significance;Likely benign	2	0	0.195238	0.784324	0.001	0.036	0	0.85	0.354597	0.0400526	0.912338	0.6983	0.923379	0.641	0.736	0.644444	0.643839
BRCA1	NM_007294	c.1400A>G	p.K467R	missense	26	4.57	1	0.97	0	1	0.751	11.5665	0.999848	0.096682	1.281	0.016	0.001	0	-2.485	2.53125	-1.8	0.571428	D;D;D;D;D;D;D;D;N;N;N;N;N;N	0.011	0.999997	0.373	-1.24302	-0.9691	-0.8777	criteria provided, single submitter	Ambry Genetics	Likely benign	2	0	0.1	0.911892	1	0.97	0	0	0.751	0.304382	0.999848	0.709367	0.918345	0.001	0	0.232051	0.409598
BRCA1	NM_007294	c.1397G>A	p.R466Q	missense	43	-2.78	0.187	0.972	0	0.43	NA	10.876	0.416105	1.08954	0.154	-0.394	0.472	0.945	0.805	-2.7025	-2.93	1.37143e-05	N;N;N;N;N;N;N;N;N;N;N;N;N;N	3.866	0.999739	0.546	-0.801641	-0.902555	-0.2869	criteria provided, conflicting interpretations	Ambry Genetics;Counsyl;GeneDx;Sharing Clinical Reports Project (SCRP)	Likely benign;Uncertain significance;Likely benign;Benign	2	0	0.180952	0.514595	0.187	0.972	0	0.57	0.381643	0.286211	0.416105	0.6718	0.890069	0.472	0.945	0.513248	0.596518
BRCA1	NM_007294	c.1396C>T	p.R466W	missense	101	1.27	0.215	0.988	15	0	0.56	3.0039	0.416105	1.08954	0.776	0.953	0.999	1	2.93	-6.88375	-3.12	4.12857e-05	N;N;N;N;N;N;N;N;N;N;N;N;N;N	9.35	0.999473	0.474	-0.236901	-0.437634	-0.0024	criteria provided, conflicting interpretations	Invitae;Ambry Genetics;Sharing Clinical Reports Project (SCRP);Breast Cancer Information Core (BIC) (BRCA1)	not provided;Likely benign;Benign;Uncertain significance	2	0	0.457143	0.733514	0.215	0.988	0.230769	1	0.56	0.07905	0.416105	0.692533	0.982966	0.999	1	0.694872	0.745848
BRCA1	NM_007294	c.1258G>T	p.D420Y	missense	160	2.67	0	0.181	15	0	NA	13.4004	0.949202	0.468749	0.604	0.852	0.951	0.992	3.42	-6.60375	-3.06	0.000170857	N;N;N;N;N;N;N;N;N;N;N;N;N;N	8.768	1	0.474	-0.207777	-0.423008	-0.4607	criteria provided, conflicting interpretations	GeneDx;Invitae;Breast Cancer Information Core (BIC) (BRCA1);Ambry Genetics	Likely benign;Uncertain significance;Uncertain significance;Likely benign	2	0	0.738095	0.809189	0	0.181	0.230769	1	0.464252	0.352642	0.949202	0.6868	0.976	0.951	0.992	0.736752	0.735848
BRCA1	NM_007294	c.1250A>G	p.N417S	missense	46	1.39	0	0.171	0	0.33	0.376	7.6822	0.850801	0.659026	-0.013	0.08	0.348	0.767	1.855	-3.57375	-2.75	5.71429e-07	N;N;N;N;N;N;N;N;N;N;N;N;N;N	2.712	0.999999	0.322	-0.866284	-0.954575	-0.2544	criteria provided, conflicting interpretations	Breast Cancer Information Core (BIC) (BRCA1);Invitae;Ambry Genetics;Sharing Clinical Reports Project (SCRP)	Uncertain significance;not provided;Benign;Benign	1	0	0.195238	0.74	0	0.171	0	0.67	0.376	0.202163	0.850801	0.666233	0.922759	0.348	0.767	0.602991	0.627634
BRCA1	NM_007294	c.1233T>G	p.D411E	missense	45	-2.65	0	0.014	0	0.65	NA	2.3095	0.862457	0.623726	-0.034	-0.271	0.008	0.002	0.115	-0.94	-2.64	5.71429e-07	N;N;N;N;N;N;N;N;N;N;N;N;N;N	1.676	1	0.051	-1.27655	-1.38519	-1.0214	criteria provided, conflicting interpretations	Sharing Clinical Reports Project (SCRP);Breast Cancer Information Core (BIC) (BRCA1);Biesecker Lab/Human Development Section,National Institutes of Health;Invitae;Ambry Genetics	Benign;Uncertain significance;Uncertain significance;Uncertain significance;Likely benign	2	0	0.190476	0.521622	0	0.014	0	0.35	0.311899	0.0607763	0.862457	0.665533	0.898552	0.008	0.002	0.454274	0.533571
BRCA1	NM_007294	c.1222A>G	p.K408E	missense	56	1.48	0	0.344	0	1	NA	6.9198	0.831212	0.657623	-0.156	0.023	0.002	0.001	-1.98	2.40875	-2.48	1.71429e-06	N;N;N;N;N;N;N;N;N;N;N;N;N;N	0	0.999999	0.55	-1.57806	-1.45268	-0.756	criteria provided, conflicting interpretations	Breast Cancer Information Core (BIC) (BRCA1);Invitae;Ambry Genetics;Sharing Clinical Reports Project (SCRP)	Uncertain significance;not provided;Likely benign;Benign	2	0	0.242857	0.744865	0	0.344	0	0	0.401082	0.1821	0.831212	0.661467	0.918828	0.002	0.001	0.275214	0.413973
BRCA1	NM_007294	c.1137T>G	p.I379M	missense	10	3.77	1	0.998	0	0	NA	4.4008	0.999661	0.105473	2.276	0.11	0.999	1	3.68	-2.92	-3.74	0.564634	D;D;D;D;D;D;D;D;N;N;N;N;N;N	15.62	1	0.819	0.683876	0.548187	0.7482	criteria provided, multiple submitters, no conflicts	CSER_CC_NCGL University of Washington Medical Center;PreventionGenetics,PreventionGenetics;Emory Genetics Laboratory,Emory University;Counsyl;GeneDx;ITMI;Ambry Genetics;Breast Cancer Information Core (BIC) (BRCA1);Pathway Genomics;Michigan Medical Genetics Laboratories,University of Michigan;Invitae	Likely benign;Likely benign;Benign;Likely benign;Benign;not provided;Benign;Benign;Likely benign;Benign;Benign	1	0	0.0238095	0.868649	1	0.998	0	1	0.747697	0.115811	0.999661	0.742533	0.924828	0.999	1	0.758974	0.604286
BRCA1	NM_007294	c.1105G>A	p.D369N	missense	23	3.69	0.005	0.739	0	0.04	0.423	6.6481	0.979816	0.358324	0.803	0.852	0.838	0.966	2.76	-4.39375	-2.98	4.22857e-05	N;N;N;N;N;N;N;N;N;N;N;N;N;N	15.2	0.999999	0.398	0.15864	0.01358	0.2615	reviewed by expert panel	Evidence-based Network for the Interpretation of Germline Mutant Alleles (ENIGMA);Sharing Clinical Reports Project (SCRP);Genetics Diagnostic Laboratory,Children's Hospital of Eastern Ontario;Breast Cancer Information Core (BIC) (BRCA1);Invitae;Ambry Genetics	Benign;Likely benign;Uncertain significance;Uncertain significance;Likely benign;Benign	2	0	0.0857143	0.864324	0.005	0.739	0	0.96	0.423	0.17495	0.979816	0.693433	0.976	0.838	0.966	0.680342	0.65692
BRCA1	NM_007294	c.1081T>C	p.S361P	missense	74	-0.975	0.016	0.003	0	0.77	0.297	7.2527	0.771355	0.741234	0.11	0.16	0.044	0.008	1.615	-3.5625	-2.86	2.4e-05	N;N;N;N;N;N;N;N;N;N;N;N;N;N	0.056	0.999973	0.56	-1.11619	-1.15764	-0.6218	criteria provided, conflicting interpretations	Breast Cancer Information Core (BIC) (BRCA1);Invitae;Ambry Genetics;Sharing Clinical Reports Project (SCRP)	Uncertain significance;not provided;Uncertain significance;Benign	1	0	0.328571	0.612162	0.016	0.003	0	0.23	0.297	0.190861	0.771355	0.670333	0.928276	0.044	0.008	0.582479	0.627232
BRCA1	NM_007294	c.1067A>G	p.Q356R	missense	43	3.71	0.997	0.002	0	0.01	NA	10.444	0.991976	0.255608	2.371	0.025	0.988	0.998	3.445	-3.3675	-2.92	0.0124697	N;N;N;N;N;N;N;N;N;N;N;N;N;N	9.735	0.999999	0.305	0.024996	-0.121829	-0.8452	reviewed by expert panel	Color Genomics, Inc.;Invitae;Biesecker Lab/Human Development Section,National Institutes of Health;Evidence-based Network for the Interpretation of Germline Mutant Alleles (ENIGMA);Next Generation Diagnostics,Novartis Institutes for BioMedical Research, Inc.;Division of Genomic Diagnostics,The Children's Hospital of Philadelphia;PreventionGenetics,PreventionGenetics;Sharing Clinical Reports Proje…	Benign;Benign;Benign;Benign;Uncertain significance;Benign;Benign;Benign;Benign;Benign;Uncertain significance;Likely benign;Likely benign;not provided;Benign;Benign;Benign;Benign	1	0	0.180952	0.865405	0.997	0.002	0	0.99	0.467	0.274842	0.991976	0.7457	0.918966	0.988	0.998	0.738889	0.620268
BRCA1	NM_007294	c.1036C>T	p.P346S	missense	74	0.301	0.001	0.001	0	0.83	0.404	5.6339	0.609777	0.896444	0.451	-0.822	0.048	0.017	1.735	-5.49125	-2.4	5.71429e-07	N;N;N;N;N;N;N;N;N;N;N;N;N;N	0.012	0.999389	0.515	-1.2565	-1.29525	-0.6	criteria provided, conflicting interpretations	Breast Cancer Information Core (BIC) (BRCA1);Sharing Clinical Reports Project (SCRP);GeneDx;Ambry Genetics;Invitae	Uncertain significance;Benign;Likely benign;Likely benign;Benign	2	0	0.328571	0.681135	0.001	0.001	0	0.17	0.404	0.148261	0.609777	0.6817	0.860552	0.048	0.017	0.592735	0.696116
BRCA1	NM_007294	c.1015A>G	p.K339E	missense	56	2.35	0.001	0.9	0	0.2	0.235	1.6737	0.912135	0.562939	0.415	0.964	0.443	0.942	2.17	-3.39875	-2.13	0	N;N;N;N;N;N;N;N;N;N;N;N;N;N	5.933	0.999658	0.536	-0.417893	-0.523994	-0.1134	no assertion criteria provided	Sharing Clinical Reports Project (SCRP)	Benign	1	0	0.242857	0.791892	0.001	0.9	0	0.8	0.235	0.0440447	0.912135	0.6805	0.983724	0.443	0.942	0.629915	0.621384
BRCA1	NM_007294	c.1001C>T	p.P334L	missense	98	1.86	0.001	0.948	0	0.06	NA	4.2593	0.879649	0.607232	0.973	0.046	0.263	0.584	2.5	-8.04	-2.0675	1e-06	N;N;N;N;N;N;N;N;N;N;N;N;N;N	7.615	0.999944	0.294	-0.33875	-0.447715	-0.3605	reviewed by expert panel	Evidence-based Network for the Interpretation of Germline Mutant Alleles (ENIGMA);Invitae;Ambry Genetics;Breast Cancer Information Core (BIC) (BRCA1);GeneDx	Benign;not provided;Benign;Benign;Likely benign	1	0	0.442857	0.765405	0.001	0.948	0	0.94	0.41672	0.112087	0.879649	0.6991	0.920414	0.263	0.584	0.65812	0.787143
BRCA1	NM_007294	c.946A>G	p.S316G	missense	56	3.64	0.651	0.998	0	0	NA	6.1512	0.999966	0.084072	0.738	0.964	0.991	1	3.62	-3.74875	-2.94125	0.877374	D;D;D;D;D;D;D;D;D;D;D;D;D;D	16.01	0.999989	0.751	0.47867	0.346751	1.0843	criteria provided, conflicting interpretations	Ambry Genetics;Sharing Clinical Reports Project (SCRP);Illumina Clinical Services Laboratory,Illumina;Genetics Diagnostic Laboratory,Children's Hospital of Eastern Ontario;Invitae;Breast Cancer Information Core (BIC) (BRCA1)	Likely benign;Benign;Uncertain significance;Uncertain significance;Likely benign;Uncertain significance	2	0	0.242857	0.861622	0.651	0.998	0	1	0.683611	0.161874	0.999966	0.691267	0.983724	0.991	1	0.753846	0.633884
BRCA1	NM_007294	c.891G>A	p.M297I	missense	10	3.98	1	0.999	0	0.13	NA	7.9659	0.985919	0.382752	1.53	0.852	0.06	0.074	2.37	-3.1875	-2.1775	0.612446	D;D;D;D;D;D;D;D;D;N;N;N;N;N	12.83	0.999999	0.593	-0.0418222	0.0639249	0.1239	reviewed by expert panel	Ambry Genetics;GeneDx;Evidence-based Network for the Interpretation of Germline Mutant Alleles (ENIGMA);Counsyl;Breast Cancer Information Core (BIC) (BRCA1);Invitae	Benign;Likely benign;Benign;Likely benign;Uncertain significance;Benign	1	0	0.0238095	0.88	1	0.999	0	0.87	0.562067	0.209629	0.985919	0.717667	0.976	0.06	0.074	0.647009	0.613839
BRCA1	NM_007294	c.839C>G	p.A280G	missense	60	4.95	1	1	0	0.04	0.231	16.9223	0.99953	0.110355	4.507	0.953	0.831	0.989	3.265	-3.20286	-2.35	0.990582	D;D;D;D;D;D;D;D;D;D;D;D;D;D	17.08	1	0.692	0.554772	0.558332	0.3424	reviewed by expert panel	Sharing Clinical Reports Project (SCRP);Breast Cancer Information Core (BIC) (BRCA1);Ambry Genetics;Evidence-based Network for the Interpretation of Germline Mutant Alleles (ENIGMA);Invitae	Benign;Uncertain significance;Benign;Benign;not provided	1	0	0.261905	0.932432	1	1	0	0.96	0.231	0.445324	0.99953	0.8169	0.982966	0.831	0.989	0.723504	0.614388
BRCA1	NM_007294	c.823G>A	p.G275S	missense	56	3.98	1	1	0	0.08	0.735	12.4405	0.989268	0.326123	2.401	0.852	0.927	0.995	3.03	-4.62	-2.18286	0.616004	D;D;D;D;D;D;D;D;D;N;N;N;N;N	20.4	1	0.657	0.680209	0.621492	0.8068	criteria provided, conflicting interpretations	Counsyl;Invitae;GeneDx;Breast Cancer Information Core (BIC) (BRCA1);Ambry Genetics;Pathway Genomics	Likely benign;Benign;Uncertain significance;Uncertain significance;Likely benign;Likely benign	2	0	0.242857	0.88	1	1	0	0.92	0.735	0.327382	0.989268	0.7467	0.976	0.927	0.995	0.703419	0.665
BRCA1	NM_007294	c.811G>A	p.V271M	missense	21	3.98	0.086	1	0	0.25	NA	4.2148	0.998931	0.122386	0.213	0.852	0.688	0.879	2.81	-1.02714	-2.15714	0.62344	D;D;D;D;D;D;D;D;D;N;N;N;N;N	15.39	0.999999	0.559	0.250617	0.202757	0.4925	criteria provided, conflicting interpretations	GeneDx;Breast Cancer Information Core (BIC) (BRCA1);Invitae;Ambry Genetics;CSER_CC_NCGL University of Washington Medical Center	Likely benign;Uncertain significance;Benign;Likely benign;Likely benign	2	0	0.0761905	0.88	0.086	1	0	0.75	0.511867	0.110916	0.998931	0.673767	0.976	0.688	0.879	0.684615	0.536684
BRCA1	NM_007294	c.754C>T	p.R252C	missense	180	2.74	1	0.772	0	0	0.212	5.902	0.956794	0.459757	3.725	0.902	0.2	0.712	0.345	-1.32385	-2.45538	0.429379	D;D;D;D;D;D;N;N;N;N;N;N;N;N	8.931	0.999997	0.516	-0.0698792	-0.0316657	0.3869	criteria provided, conflicting interpretations	Ambry Genetics;Counsyl;Breast Cancer Information Core (BIC) (BRCA1);Sharing Clinical Reports Project (SCRP);Invitae	Likely benign;Uncertain significance;Uncertain significance;Uncertain significance;not provided	2	0	0.833333	0.812973	1	0.772	0	1	0.212	0.155316	0.956794	0.790833	0.979448	0.2	0.712	0.473932	0.54728
BRCA1	NM_007294	c.739A>G	p.N247D	missense	23	2.45	0.003	0.499	0	0.03	0.16	10.9654	0.908726	0.564557	0.234	0.913	0.012	0.04	1.245	-0.811538	-2.33385	0.430327	D;D;D;D;D;D;N;N;N;N;N;N;N;N	9.002	0.999993	0.421	-0.338102	-0.385111	-0.9299	criteria provided, single submitter	Ambry Genetics	Likely benign	2	0	0.0857143	0.797297	0.003	0.499	0	0.97	0.16	0.288563	0.908726	0.674467	0.980207	0.012	0.04	0.550855	0.528984
BRCA1	NM_007294	c.736T>G	p.L246V	missense	32	2.26	0	0.496	0	0.38	NA	2.0172	0.994866	0.158272	-0.456	1.028	0.981	1	2.085	-0.412308	-2.41769	0.429468	D;D;D;D;D;D;N;N;N;N;N;N;N;N	9.619	0.99999	0.555	-0.185181	-0.300558	0.6576	reviewed by expert panel	Genetics Diagnostic Laboratory,Children's Hospital of Eastern Ontario;Knight Diagnostic Laboratories,Oregon Health and Sciences University;Biesecker Lab/Human Development Section,National Institutes of Health;Ambry Genetics;Counsyl;Michigan Medical Genetics Laboratories,University of Michigan;GeneDx;Breast Cancer Information Core (BIC) (BRCA1);Evidence-based Network for the Interpretation of Germ…	Likely benign;Uncertain significance;Uncertain significance;Benign;Likely benign;Benign;Benign;Uncertain significance;Benign;Uncertain significance;Benign;Likely benign	1	0	0.128571	0.787027	0	0.496	0	0.62	0.430249	0.0530842	0.994866	0.651467	0.988138	0.981	1	0.62265	0.514725
BRCA1	NM_007294	c.661G>T	p.A221S	missense	99	0.204	0.062	0.964	0	0.07	NA	6.2355	0.578429	0.918817	-0.461	0.848	0.014	0.031	1.825	-0.220769	-2.36692	1.42857e-07	N;N;N;N;N;N;N;N;N;N;N;N;N;N	8.989	0.0106481	0.565	-0.545729	-0.591395	0.2101	criteria provided, conflicting interpretations	Invitae;Breast Cancer Information Core (BIC) (BRCA1);Ambry Genetics;Counsyl;Sharing Clinical Reports Project (SCRP);GeneDx	not provided;Uncertain significance;Likely benign;Uncertain significance;Likely benign;Likely benign	2	0	0.447619	0.675892	0.062	0.964	0	0.93	0.405935	0.164092	0.578429	0.6513	0.975724	0.014	0.031	0.600427	0.507885
BRCA1	NM_007294	c.572T>A	p.V191D	missense	152	1.99	0.152	0.574	35	0	0.391	1.711	0.95675	0.410393	0.644	1.199	0.001	0.001	2.32	-1.00385	-2.58538	6.42857e-07	N;N;N;N;N;N;N;N;N;N;N;N;N;N	17.34	1.39789e-05	0.637	-0.277709	-0.424825	0.4447	criteria provided, conflicting interpretations	Breast Cancer Information Core (BIC) (BRCA1);Invitae;Ambry Genetics	Uncertain significance;not provided;Likely benign	2	0	0.7	0.772432	0.152	0.574	0.538462	1	0.391	0.0450263	0.95675	0.688133	0.999931	0.001	0.001	0.642735	0.535852
BRCA1	NM_007294	c.571G>A	p.V191I	missense	29	1.8	0.134	0.547	0	0.1	NA	4.5264	0.95675	0.410393	1.479	0.059	0.001	0.004	1.63	-0.141538	-2.47769	1.42857e-07	N;N;N;N;N;N;N;N;N;N;N;N;N;N	13.42	1.31848e-05	0.532	-0.811195	-0.831704	0.1671	reviewed by expert panel	Sharing Clinical Reports Project (SCRP);Breast Cancer Information Core (BIC) (BRCA1);Evidence-based Network for the Interpretation of Germline Mutant Alleles (ENIGMA);Invitae;Pathway Genomics;GeneDx;Ambry Genetics	Benign;Uncertain significance;Benign;Benign;Likely benign;Benign;Benign	1	0	0.114286	0.762162	0.134	0.547	0	0.9	0.357138	0.119116	0.95675	0.715967	0.92131	0.001	0.004	0.583761	0.505055
BRCA1	NM_007294	c.557C>A	p.S186Y	missense	144	4.96	1	1	15	0	NA	16.528	0.99998	0	4.066	1.048	0.956	1	2.535	-1.79615	-3.67231	0.766618	D;D;D;D;D;D;D;D;D;D;D;N;N;N	20.3	0.498914	0.776	0.703776	0.670198	0.9031	reviewed by expert panel	Emory Genetics Laboratory,Emory University;Center for Pediatric Genomic Medicine,Children's Mercy Hospital and Clinics;Genetics Diagnostic Laboratory,Children's Hospital of Eastern Ontario;Vantari Genetics;Invitae;GeneDx;Genetic Services Laboratory, University of Chicago;Ambry Genetics;Pathway Genomics;Division of Genomic Diagnostics,The Children's Hospital of Philadelphia;Breast Cancer Informati…	Benign;Uncertain significance;Likely benign;Likely benign;Benign;Benign;Likely benign;Benign;Likely benign;Uncertain significance;Uncertain significance;not provided;Benign;Likely benign;Benign;Benign	1	0	0.661905	0.932973	1	1	0.230769	1	0.700359	0.434947	0.99998	0.8022	0.989517	0.956	1	0.661111	0.564148
BRCA1	NM_007294	c.536A>G	p.Y179C	missense	194	5.16	1	0.998	35	0	NA	11.5507	0.999941	0	3.356	1.011	0.846	0.999	2.535	-1.83533	-2.74333	0.628728	D;D;D;D;D;D;D;D;D;N;N;N;N;N	15.76	0.0166643	0.754	0.546903	0.491088	1.0614	reviewed by expert panel	Counsyl;GeneDx;Ambry Genetics;Evidence-based Network for the Interpretation of Germline Mutant Alleles (ENIGMA);Invitae;Division of Genomic Diagnostics,The Children's Hospital of Philadelphia;Genetics Diagnostic Laboratory,Children's Hospital of Eastern Ontario;Sharing Clinical Reports Project (SCRP);Michigan Medical Genetics Laboratories,University of Michigan;Emory Genetics Laboratory,Emory Uni…	Likely benign;Benign;Benign;Benign;Benign;Uncertain significance;Likely benign;Benign;Benign;Likely benign;Uncertain significance	1	0	0.9	0.943784	1	0.998	0.538462	1	0.8501	0.303966	0.999941	0.778533	0.986966	0.846	0.999	0.661111	0.565548
BRCA1	NM_007294	c.482C>T	p.T161I	missense	89	1.79	0.894	0.998	0	1	0.277	3.4659	0.996224	0.225081	1.135	0.225	0	0	-2.535	0.128	-2.33	0.286294	D;D;D;D;N;N;N;N;N;N;N;N;N;N	8.713	5.63669e-05	0.538	-1.04897	-0.786801	-0.4418	criteria provided, single submitter	Ambry Genetics	Likely benign	2	0	0.4	0.761622	0.894	0.998	0	0	0.277	0.0912079	0.996224	0.7045	0.932759	0	0	0.227778	0.495429
BRCA1	NM_007294	c.463C>G	p.Q155E	missense	29	3.18	0.324	0.908	0	0.3	NA	8.569	0.926749	0.507106	1.228	1.048	0	0	1.52	-0.392	-2.60667	2.59286e-05	N;N;N;N;N;N;N;N;N;N;N;N;N;N	2.277	0.000223024	0.469	-0.667532	-0.640826	0.1952	reviewed by expert panel	Ambry Genetics;Evidence-based Network for the Interpretation of Germline Mutant Alleles (ENIGMA);Sharing Clinical Reports Project (SCRP);Invitae;Breast Cancer Information Core (BIC) (BRCA1)	Benign;Benign;Benign;Benign;Uncertain significance	1	0	0.114286	0.836757	0.324	0.908	0	0.7	0.444964	0.2255	0.926749	0.7076	0.989517	0	0	0.574359	0.514
BRCA1	NM_007294	c.457A>C	p.S153R	missense	110	-0.606	0	0.369	0	0.01	0.147	8.4432	0.94884	0.507528	-0.205	0.144	0.462	0.933	2.19	-1.144	-2.48667	1.42857e-07	N;N;N;N;N;N;N;N;N;N;N;N;N;N	11.97	3.94551e-05	0.631	-0.550764	-0.711939	0.4574	criteria provided, conflicting interpretations	Invitae;Sharing Clinical Reports Project (SCRP);Counsyl;Ambry Genetics;GeneDx;Breast Cancer Information Core (BIC) (BRCA1)	Likely benign;Likely benign;Uncertain significance;Likely benign;Likely benign;Uncertain significance	2	0	0.5	0.632108	0	0.369	0	0.99	0.147	0.222189	0.94884	0.659833	0.927172	0.462	0.933	0.631624	0.540857
BRCA1	NM_007294	c.441G>C	p.L147F	missense	22	5.32	1	0.999	0	0	0.155	16.3174	0.986205	0.197137	4.249	0.935	0.804	0.996	2.505	-1.05933	-3.16867	0.757217	D;D;D;D;D;D;D;D;D;D;D;N;N;N	23.6	0.540281	0.082	0.752774	0.728527	-0.4457	criteria provided, conflicting interpretations	Invitae;Michigan Medical Genetics Laboratories,University of Michigan;Ambry Genetics	Uncertain significance;Uncertain significance;Likely pathogenic	4	1	0.0809524	0.952432	1	0.999	0	1	0.155	0.429405	0.986205	0.8083	0.981724	0.804	0.996	0.658547	0.537833
BRCA1	NM_007294	c.427G>A	p.E143K	missense	56	3.28	0.861	0.174	0	0.12	0.303	7.6425	0.97631	0.365958	1.938	0.06	0.006	0.019	1.5	-0.807333	-2.552	0.000275429	N;N;N;N;N;N;N;N;N;N;N;N;N;N	13.58	9.14332e-05	0.519	-0.366331	-0.342652	0.5017	reviewed by expert panel	Breast Cancer Information Core (BIC) (BRCA1);Invitae;Sharing Clinical Reports Project (SCRP);Evidence-based Network for the Interpretation of Germline Mutant Alleles (ENIGMA);Ambry Genetics;GeneDx	Uncertain significance;Likely benign;Uncertain significance;Benign;Benign;Uncertain significance	1	0	0.242857	0.842162	0.861	0.174	0	0.88	0.303	0.201118	0.97631	0.731267	0.921379	0.006	0.019	0.57265	0.528833
BRCA1	NM_007294	c.425C>A	p.P142H	missense	77	2.26	0.218	0.038	0	0	0.159	4.5426	0.656954	0.845492	0.639	-0.264	0.85	0.996	2.43	-1.288	-2.498	1.42857e-07	N;N;N;N;N;N;N;N;N;N;N;N;N;N	13.89	1.67213e-05	0.167	-0.387157	-0.470827	-0.2008	reviewed by expert panel	Invitae;Sharing Clinical Reports Project (SCRP);Ambry Genetics;Michigan Medical Genetics Laboratories,University of Michigan;Breast Cancer Information Core (BIC) (BRCA1);Emory Genetics Laboratory,Emory University;GeneDx;Biesecker Lab/Human Development Section,National Institutes of Health;Evidence-based Network for the Interpretation of Germline Mutant Alleles (ENIGMA)	Benign;Benign;Benign;Likely benign;Uncertain significance;Uncertain significance;Likely benign;Uncertain significance;Benign	1	0	0.342857	0.787027	0.218	0.038	0	1	0.159	0.119542	0.656954	0.687967	0.899034	0.85	0.996	0.652137	0.546
BRCA1	NM_007294	c.398G>A	p.R133H	missense	29	5.32	0.995	0.996	0	0	0.531	16.3174	0.999967	0	4.249	0.935	0.818	0.998	2.535	-1.28	-3	0.633165	D;D;D;D;D;D;D;D;D;N;N;N;N;N	27.3	0.540281	0.205	0.439376	0.497577	-0.415	criteria provided, conflicting interpretations	Sharing Clinical Reports Project (SCRP);Invitae;Breast Cancer Information Core (BIC) (BRCA1);Ambry Genetics	Likely benign;not provided;Uncertain significance;Likely benign	2	0	0.114286	0.952432	0.995	0.996	0	1	0.531	0.429405	0.999967	0.8083	0.981724	0.818	0.998	0.661111	0.545714
BRCA1	NM_007294	c.397C>A	p.R133S	missense	110	5.32	1	0.993	0	0	0.502	11.5302	0.999967	0	2.622	1.048	0.694	0.965	2.535	-1.25333	-2.92133	0.636919	D;D;D;D;D;D;D;D;D;N;N;N;N;N	18.92	0.00292828	0.701	0.692987	0.666537	1.0434	no assertion criteria provided	Sharing Clinical Reports Project (SCRP)	Likely benign	2	0	0.5	0.952432	1	0.993	0	1	0.502	0.303426	0.999967	0.754067	0.989517	0.694	0.965	0.661111	0.544762
BRCA1	NM_007294	c.396C>A	p.N132K	missense	94	2.3	1	0.984	0	0	NA	8.7714	0.999988	0	1.172	-0.247	0.23	0.844	2.535	-1.21933	-2.828	0.624438	D;D;D;D;D;D;D;D;D;N;N;N;N;N	18.13	2.52522e-05	0.196	-0.178148	-0.156487	-0.7539	reviewed by expert panel	Sharing Clinical Reports Project (SCRP);Breast Cancer Information Core (BIC) (BRCA1);GeneDx;Ambry Genetics;Invitae;Evidence-based Network for the Interpretation of Germline Mutant Alleles (ENIGMA)	Likely benign;Uncertain significance;Likely benign;Benign;not provided;Benign	2	0	0.42381	0.789189	1	0.984	0	1	0.42174	0.230826	0.999988	0.705733	0.900207	0.23	0.844	0.661111	0.543548
BRCA1	NM_007294	c.370A>G	p.I124V	missense	29	3.14	1	0.885	0	0.27	0.328	6.463	0.994378	0.23785	1.117	-0.211	0.344	0.9	2.38	-0.145625	-2.39125	0.286476	D;D;D;D;N;N;N;N;N;N;N;N;N;N	14.39	3.16662e-05	0.552	-0.321668	-0.226587	0.43	reviewed by expert panel	Evidence-based Network for the Interpretation of Germline Mutant Alleles (ENIGMA);Invitae;Ambry Genetics;Breast Cancer Information Core (BIC) (BRCA1)	Benign;not provided;Benign;Uncertain significance	1	0	0.114286	0.834595	1	0.885	0	0.73	0.328	0.170079	0.994378	0.7039	0.90269	0.344	0.9	0.647863	0.505201
BRCA1	NM_007294	c.314A>G	p.Y105C	missense	194	4.22	0.832	0.684	15	0	NA	5.4873	0.944237	0.43926	1.324	0.086	0.196	0.434	2.39	-1.75562	-3.385	8.64286e-06	N;N;N;N;N;N;N;N;N;N;N;N;N;N	14.18	0.000424496	0.632	0.266592	0.205796	0.4855	reviewed by expert panel	CSER_CC_NCGL University of Washington Medical Center;GeneDx;Counsyl;Michigan Medical Genetics Laboratories,University of Michigan;Evidence-based Network for the Interpretation of Germline Mutant Alleles (ENIGMA);Breast Cancer Information Core (BIC) (BRCA1);Invitae;Ambry Genetics	Likely benign;Benign;Likely benign;Benign;Benign;Benign;Benign;Benign	1	0	0.9	0.892973	0.832	0.684	0.230769	1	0.463801	0.144403	0.944237	0.7108	0.923172	0.196	0.434	0.648718	0.562701
BRCA1	NM_007294	c.305C>G	p.A102G	missense	60	3.24	1	0.692	0	0.01	0.48	5.4828	0.887741	0.563322	1.516	1.048	0.023	0.057	2.24	-0.776875	-2.68063	0.286132	D;D;D;D;N;N;N;N;N;N;N;N;N;N	14.41	0.000170848	0.05	0.0961423	0.125822	-0.8845	criteria provided, conflicting interpretations	Invitae;Breast Cancer Information Core (BIC) (BRCA1);Ambry Genetics;Sharing Clinical Reports Project (SCRP);GeneDx	Uncertain significance;Uncertain significance;Uncertain significance;Likely benign;Likely benign	2	0	0.261905	0.84	1	0.692	0	0.99	0.48	0.144284	0.887741	0.7172	0.989517	0.023	0.057	0.635897	0.527746
BRCA1	NM_007294	c.267C>G	p.I89M	missense	10	3.26	0.998	0.994	0	0.09	NA	4.3592	0.992818	0.247697	0.277	0.079	0.074	0.302	1.645	-0.490625	-2.67875	0.437581	D;D;D;D;D;D;N;N;N;N;N;N;N;N	12.02	0.000167964	0.638	0.0140863	0.0601127	0.5473	criteria provided, conflicting interpretations	Breast Cancer Information Core (BIC) (BRCA1);Invitae;Ambry Genetics	Uncertain significance;Uncertain significance;Likely benign	2	0	0.0238095	0.841081	0.998	0.994	0	0.91	0.504206	0.114716	0.992818	0.6759	0.92269	0.074	0.302	0.585043	0.517522
BRCA1	NM_007294	c.212G>T	p.R71M	missense	91	4.64	1	0.999	65	0	0.592	14.7109	0.999981	0	4.108	0.791	0.846	0.996	2.455	-1.85917	-2.91333	0.681755	D;D;D;D;D;D;D;D;D;D;N;N;N;N	19.08	0.0875926	0.781	0.672808	0.628025	0.7843	criteria provided, multiple submitters, no conflicts	Ambry Genetics;Consortium of Investigators of Modifiers of BRCA1/2 (CIMBA), c/o University of Cambridge	Likely pathogenic;Pathogenic	4	1	0.409524	0.915676	1	0.999	1	1	0.592	0.387129	0.999981	0.8036	0.971793	0.846	0.996	0.654274	0.566399
BRCA1	NM_007294	c.211A>G	p.R71G	missense	125	4.64	1	0.999	65	0	0.809	11.8302	0.999981	0	4.16	0.895	0.444	0.956	2.455	-1.9225	-2.92167	0.634334	D;D;D;D;D;D;D;D;D;N;N;N;N;N	19.28	0.0121161	0.866	0.586117	0.547151	0.8364	criteria provided, multiple submitters, no conflicts	Sharing Clinical Reports Project (SCRP);Ambry Genetics;Invitae;Quest Diagnostics Nichols Institute San Juan Capistrano;OMIM;Genetics Diagnostic Laboratory,Children's Hospital of Eastern Ontario;Counsyl;GeneDx;Breast Cancer Information Core (BIC) (BRCA1);Consortium of Investigators of Modifiers of BRCA1/2 (CIMBA), c/o University of Cambridge	Pathogenic;Pathogenic;Pathogenic;Pathogenic;Pathogenic;Likely pathogenic;Pathogenic;Pathogenic;Pathogenic;Pathogenic	5	1	0.571429	0.915676	1	0.999	1	1	0.809	0.311321	0.999981	0.805333	0.978966	0.444	0.956	0.654274	0.568661
BRCA1	NM_007294	c.199G>T	p.D67Y	missense	160	-1.4	0.943	0.995	15	0	NA	4.9596	0.807776	0.679147	0.033	0.791	0.24	0.868	1.25	-1.91083	-3.31333	5.05e-05	N;N;N;N;N;N;N;N;N;N;N;N;N;N	15.1	1.11971e-05	0.658	-0.260466	-0.295009	-0.062	reviewed by expert panel	Sharing Clinical Reports Project (SCRP);Genetics Diagnostic Laboratory,Children's Hospital of Eastern Ontario;Evidence-based Network for the Interpretation of Germline Mutant Alleles (ENIGMA);Invitae;GeneDx;Breast Cancer Information Core (BIC) (BRCA1);CSER_CC_NCGL University of Washington Medical Center;Ambry Genetics;Counsyl	Uncertain significance;Uncertain significance;Benign;Benign;Likely benign;Uncertain significance;Uncertain significance;Benign;Likely benign	1	0	0.738095	0.589189	0.943	0.995	0.230769	1	0.466515	0.130516	0.807776	0.667767	0.971793	0.24	0.868	0.551282	0.568244
BRCA1	NM_007294	c.191G>A	p.C64Y	missense	194	4.64	1	1	65	0	0.991	14.7109	0.999977	0	4.108	0.791	0.972	0.999	4.34	-3.0175	-6.02667	0.627177	D;D;D;D;D;D;D;D;D;N;N;N;N;N	18.96	0.0875926	0.954	0.880339	0.762987	0.9543	criteria provided, multiple submitters, no conflicts	Sharing Clinical Reports Project (SCRP);Breast Cancer Information Core (BIC) (BRCA1);Invitae;GeneDx;Ambry Genetics;Genetics Diagnostic Laboratory,Children's Hospital of Eastern Ontario;Consortium of Investigators of Modifiers of BRCA1/2 (CIMBA), c/o University of Cambridge	Pathogenic;Pathogenic;Pathogenic;Pathogenic;Pathogenic;Pathogenic;Pathogenic	5	1	0.9	0.915676	1	1	1	1	0.991	0.387129	0.999977	0.8036	0.971793	0.972	0.999	0.815385	0.607768
BRCA1	NM_007294	c.190T>G	p.C64G	missense	159	4.64	1	1	65	0	0.987	11.8302	0.999977	0	4.878	1.007	0.958	0.999	3.645	-3.10417	-6.01833	0.63202	D;D;D;D;D;D;D;D;D;N;N;N;N;N	14.09	0.0121161	0.947	0.820057	0.708829	0.9856	criteria provided, conflicting interpretations	Invitae;Consortium of Investigators of Modifiers of BRCA1/2 (CIMBA), c/o University of Cambridge;Ambry Genetics;Counsyl;Breast Cancer Information Core (BIC) (BRCA1);Sharing Clinical Reports Project (SCRP);OMIM;GeneDx;Quest Diagnostics Nichols Institute San Juan Capistrano	not provided;Pathogenic;Pathogenic;Pathogenic;Uncertain significance;Pathogenic;Pathogenic;Pathogenic;Pathogenic	5	1	0.733333	0.915676	1	1	1	1	0.987	0.311321	0.999977	0.829267	0.98669	0.958	0.999	0.755983	0.610863
BRCA1	NM_007294	c.190T>C	p.C64R	missense	180	4.64	1	1	65	0	0.993	11.8302	0.999977	0	4.878	1.007	0.944	0.997	4.34	-3.15083	-6.02833	0.99929	D;D;D;D;D;D;D;D;D;D;D;D;D;D	14.35	0.0121161	0.938	0.879333	0.74671	0.9597	criteria provided, conflicting interpretations	Invitae;Sharing Clinical Reports Project (SCRP);Consortium of Investigators of Modifiers of BRCA1/2 (CIMBA), c/o University of Cambridge;Ambry Genetics;Breast Cancer Information Core (BIC) (BRCA1)	not provided;Pathogenic;Pathogenic;Pathogenic;Uncertain significance	5	1	0.833333	0.915676	1	1	1	1	0.993	0.311321	0.999977	0.829267	0.98669	0.944	0.997	0.815385	0.61253
BRCA1	NM_007294	c.182G>A	p.C61Y	missense	194	5.17	1	0.999	65	0	0.987	15.7474	0.999978	0	4.295	0.791	0.942	0.998	4.005	-2.9925	-6.02667	0.693312	D;D;D;D;D;D;D;D;D;D;N;N;N;N	19.44	0.341944	0.96	0.913814	0.811235	0.9548	criteria provided, conflicting interpretations	Breast Cancer Information Core (BIC) (BRCA1);Sharing Clinical Reports Project (SCRP);Consortium of Investigators of Modifiers of BRCA1/2 (CIMBA), c/o University of Cambridge;GeneDx;Invitae	Uncertain significance;Pathogenic;Pathogenic;Pathogenic;not provided	5	1	0.9	0.944324	1	0.999	1	1	0.987	0.414405	0.999978	0.809833	0.971793	0.942	0.998	0.786752	0.606875
BRCA1	NM_007294	c.181T>G	p.C61G	missense	159	5.17	1	0.998	65	0	0.995	12.6756	0.999978	0	5.098	1.007	0.026	0.116	4.355	-3.35583	-6.01833	0.633059	D;D;D;D;D;D;D;D;D;N;N;N;N;N	18.82	0.045018	0.948	0.838129	0.742507	0.9506	reviewed by expert panel	Invitae;Emory Genetics Laboratory,Emory University;Sharing Clinical Reports Project (SCRP);Michigan Medical Genetics Laboratories,University of Michigan;Color Genomics, Inc.;Consortium of Investigators of Modifiers of BRCA1/2 (CIMBA), c/o University of Cambridge;GeneDx;OMIM;Ambry Genetics;Centre for Mendelian Genomics,University Medical Centre Ljubljana;Evidence-based Network for the Interpretati…	Pathogenic;Pathogenic;Pathogenic;Pathogenic;Pathogenic;Pathogenic;Pathogenic;Pathogenic;Pathogenic;Pathogenic;Pathogenic;Pathogenic;Pathogenic;Pathogenic;Likely pathogenic;not provided;Pathogenic	5	1	0.733333	0.944324	1	0.998	1	1	0.995	0.333568	0.999978	0.8366	0.98669	0.026	0.116	0.816667	0.619851
BRCA1	NM_007294	c.154C>A	p.L52I	missense	5	4.64	1	0.996	0	0.08	0.785	14.7109	0.999798	0	1.3	0.883	0.869	0.996	1.135	-0.576667	-2.94	0.638669	D;D;D;D;D;D;D;D;D;N;N;N;N;N	19.15	0.0875926	0.629	0.550032	0.518494	0.802	criteria provided, conflicting interpretations	Ambry Genetics;Sharing Clinical Reports Project (SCRP);Invitae	Uncertain significance;Likely benign;Likely benign	2	0	0	0.915676	1	0.996	0	0.92	0.785	0.387129	0.999798	0.71	0.978138	0.869	0.996	0.541453	0.520595
BRCA1	NM_007294	c.133A>C	p.K45Q	missense	53	5.97	1	1	0	0	0.618	12.8526	0.97854	0.362139	3.518	1.061	0.17	0.317	0.03	-0.9825	-2.71083	0.434121	D;D;D;D;D;D;N;N;N;N;N;N;N;N	21.3	0.994188	0.573	0.152459	0.315689	0.6111	reviewed by expert panel	Sharing Clinical Reports Project (SCRP);Counsyl;Ambry Genetics;Evidence-based Network for the Interpretation of Germline Mutant Alleles (ENIGMA)	Benign;Benign;Benign;Benign	1	0	0.228571	0.987568	1	1	0	1	0.618	0.338226	0.97854	0.783933	0.990414	0.17	0.317	0.447009	0.535089
BRCA1	NM_007294	c.131G>T	p.C44F	missense	205	5.97	1	1	65	0	0.981	15.9389	0.999982	0	3.475	0.935	0.879	0.994	4.35	-3.83333	-4.43667	0.784223	D;D;D;D;D;D;D;D;D;D;D;D;N;N	20.9	0.999494	0.933	0.959132	0.88604	1.0674	criteria provided, conflicting interpretations	Invitae;Quest Diagnostics Nichols Institute San Juan Capistrano;Sharing Clinical Reports Project (SCRP);GeneKor MSA;Michigan Medical Genetics Laboratories,University of Michigan;Breast Cancer Information Core (BIC) (BRCA1);Consortium of Investigators of Modifiers of BRCA1/2 (CIMBA), c/o University of Cambridge;Ambry Genetics	not provided;Pathogenic;Pathogenic;Likely pathogenic;Pathogenic;Uncertain significance;Pathogenic;Pathogenic	5	1	0.952381	0.987568	1	1	1	1	0.981	0.419445	0.999982	0.7825	0.981724	0.879	0.994	0.816239	0.636905
BRCA1	NM_007294	c.131G>A	p.C44Y	missense	194	5.97	1	1	65	0	0.99	15.9389	0.999982	0	3.475	0.935	0.84	0.994	4.005	-3.81333	-4.43667	0.783204	D;D;D;D;D;D;D;D;D;D;D;D;N;N	17.94	0.999494	0.853	0.895383	0.837835	1.0538	reviewed by expert panel	Evidence-based Network for the Interpretation of Germline Mutant Alleles (ENIGMA);Consortium of Investigators of Modifiers of BRCA1/2 (CIMBA), c/o University of Cambridge;Breast Cancer Information Core (BIC) (BRCA1);GeneDx;Counsyl;Invitae;Sharing Clinical Reports Project (SCRP)	Pathogenic;Pathogenic;Uncertain significance;Pathogenic;Pathogenic;not provided;Pathogenic	5	1	0.9	0.987568	1	1	1	1	0.99	0.419445	0.999982	0.7825	0.981724	0.84	0.994	0.786752	0.63619
BRCA1	NM_007294	c.130T>A	p.C44S	missense	112	5.97	1	1	65	0	0.981	12.8526	0.999982	0	4.026	1.199	0.76	0.979	4.005	-3.15333	-4.42583	0.698165	D;D;D;D;D;D;D;D;D;D;N;N;N;N	23.8	0.994188	0.952	0.917344	0.841474	1.0729	reviewed by expert panel	Consortium of Investigators of Modifiers of BRCA1/2 (CIMBA), c/o University of Cambridge;Evidence-based Network for the Interpretation of Germline Mutant Alleles (ENIGMA);Invitae;Ambry Genetics;Quest Diagnostics Nichols Institute San Juan Capistrano;Breast Cancer Information Core (BIC) (BRCA1)	Pathogenic;Pathogenic;not provided;Pathogenic;Pathogenic;Uncertain significance	5	1	0.509524	0.987568	1	1	1	1	0.981	0.338226	0.999982	0.800867	0.999931	0.76	0.979	0.786752	0.612619
BRCA1	NM_007294	c.122A>G	p.H41R	missense	29	5.97	1	1	25	0	0.966	12.8526	0.99997	0	3.518	1.061	0.542	0.959	3.995	-2.675	-5.89917	0.710977	D;D;D;D;D;D;D;D;D;D;N;N;N;N	21.4	0.994188	0.964	0.939969	0.850731	0.9682	reviewed by expert panel	Consortium of Investigators of Modifiers of BRCA1/2 (CIMBA), c/o University of Cambridge;Breast Cancer Information Core (BIC) (BRCA1);Invitae;Evidence-based Network for the Interpretation of Germline Mutant Alleles (ENIGMA)	Pathogenic;Uncertain significance;not provided;Pathogenic	5	1	0.114286	0.987568	1	1	0.384615	1	0.966	0.338226	0.99997	0.783933	0.990414	0.542	0.959	0.785897	0.595536
BRCA1	NM_007294	c.116G>T	p.C39F	missense	205	5.97	1	1	65	0	0.994	15.9389	0.999981	0	3.475	0.935	0.915	0.996	4.355	-3.62417	-5.84833	0.768562	D;D;D;D;D;D;D;D;D;D;D;N;N;N	20.4	0.999494	0.941	0.985428	0.906907	0.9709	criteria provided, conflicting interpretations	Consortium of Investigators of Modifiers of BRCA1/2 (CIMBA), c/o University of Cambridge;Sharing Clinical Reports Project (SCRP);Invitae	Pathogenic;Pathogenic;Uncertain significance	5	1	0.952381	0.987568	1	1	1	1	0.994	0.419445	0.999981	0.7825	0.981724	0.915	0.996	0.816667	0.629435
BRCA1	NM_007294	c.116G>A	p.C39Y	missense	194	5.97	1	1	65	0	0.999	15.9389	0.999981	0	3.475	0.935	0.942	0.996	4.01	-3.50833	-5.84833	0.767763	A;A;A;A;A;A;A;A;A;A;A;A;A;A	20.8	0.999494	0.932	1.0235	0.931298	0.9542	criteria provided, conflicting interpretations	Sharing Clinical Reports Project (SCRP);Ambry Genetics;Consortium of Investigators of Modifiers of BRCA1/2 (CIMBA), c/o University of Cambridge;Invitae;Breast Cancer Information Core (BIC) (BRCA1);GeneDx	Pathogenic;Pathogenic;Pathogenic;not provided;Uncertain significance;Pathogenic	5	1	0.9	0.987568	1	1	1	1	0.999	0.419445	0.999981	0.7825	0.981724	0.942	0.996	0.787179	0.625298
BRCA1	NM_007294	c.115T>C	p.C39R	missense	180	5.97	1	1	65	0	0.996	12.8526	0.999981	0	4.109	1.199	0.879	0.987	4.355	-3.6825	-5.84833	0.99819	D;D;D;D;D;D;D;D;D;D;D;D;D;D	19.52	0.994188	0.934	0.971278	0.875811	0.9518	reviewed by expert panel	Evidence-based Network for the Interpretation of Germline Mutant Alleles (ENIGMA);Invitae;Breast Cancer Information Core (BIC) (BRCA1);Counsyl;Consortium of Investigators of Modifiers of BRCA1/2 (CIMBA), c/o University of Cambridge;Sharing Clinical Reports Project (SCRP)	Pathogenic;not provided;Uncertain significance;Pathogenic;Pathogenic;Pathogenic	5	1	0.833333	0.987568	1	1	1	1	0.996	0.338226	0.999981	0.803633	0.999931	0.879	0.987	0.816667	0.631518
BRCA1	NM_007294	c.110C>G	p.T37R	missense	71	5.97	1	0.999	65	0	NA	15.9389	0.999961	0	4.401	1.048	0.917	0.998	2.54	-2.13083	-2.50417	0.710577	D;D;D;D;D;D;D;D;D;D;N;N;N;N	23.6	0.999494	0.802	0.953647	0.898562	1.0129	criteria provided, conflicting interpretations	Sharing Clinical Reports Project (SCRP);Breast Cancer Information Core (BIC) (BRCA1);Invitae;Ambry Genetics	Uncertain significance;Uncertain significance;not provided;Likely pathogenic	4	1	0.314286	0.987568	1	0.999	1	1	0.841161	0.419445	0.999961	0.813367	0.989517	0.917	0.998	0.661538	0.576101
BRCA1	NM_007294	c.110C>A	p.T37K	missense	78	5.97	1	0.999	65	0	0.94	15.9389	0.999961	0	4.401	1.048	0.777	0.979	2.54	-2.03083	-2.49583	0.711229	D;D;D;D;D;D;D;D;D;D;N;N;N;N	26.1	0.999494	0.823	0.984278	0.917668	1.0434	reviewed by expert panel	Breast Cancer Information Core (BIC) (BRCA1);Evidence-based Network for the Interpretation of Germline Mutant Alleles (ENIGMA);Invitae	Uncertain significance;Pathogenic;not provided	5	1	0.347619	0.987568	1	0.999	1	1	0.94	0.419445	0.999961	0.813367	0.989517	0.777	0.979	0.661538	0.57253
BRCA1	NM_007294	c.77T>A	p.I26N	missense	149	3.83	1	0.994	45	0	0.781	8.9255	0.999784	0	4.168	0.978	0.944	0.994	3.64	-2.16083	-2.51	0.703049	D;D;D;D;D;D;D;D;D;D;N;N;N;N	16.36	0.999936	0.807	0.69962	0.536683	0.8784	no assertion criteria provided	Sharing Clinical Reports Project (SCRP)	Pathogenic	5	1	0.685714	0.871892	1	0.994	0.692308	1	0.781	0.234882	0.999784	0.8056	0.98469	0.944	0.994	0.755556	0.577173
BRCA1	NM_007294	c.65T>C	p.L22S	missense	145	3.83	1	1	65	0	0.918	8.9255	0.998053	0	4.168	0.978	0.702	0.979	1.665	-1.48583	-2.35	0.699013	D;D;D;D;D;D;D;D;D;D;N;N;N;N	16.73	0.999936	0.793	0.552608	0.464456	0.6661	reviewed by expert panel	Invitae;Evidence-based Network for the Interpretation of Germline Mutant Alleles (ENIGMA);Ambry Genetics;Breast Cancer Information Core (BIC) (BRCA1);Sharing Clinical Reports Project (SCRP);Consortium of Investigators of Modifiers of BRCA1/2 (CIMBA), c/o University of Cambridge;Counsyl	not provided;Pathogenic;Likely pathogenic;Uncertain significance;Uncertain significance;Pathogenic;Pathogenic	5	1	0.666667	0.871892	1	1	1	1	0.918	0.234882	0.998053	0.8056	0.98469	0.702	0.979	0.586752	0.553065
BRCA1	NM_007294	c.61A>G	p.I21V	missense	29	2.75	1	1	0	0.13	0.822	5.5784	0.999782	0	0.892	0.869	0.145	0.66	0.225	-0.176667	-2.865	0.429727	D;D;D;D;D;D;N;N;N;N;N;N;N;N	11.9	0.99876	0.611	-0.13484	-0.0835644	0.1719	criteria provided, conflicting interpretations	Ambry Genetics;Breast Cancer Information Core (BIC) (BRCA1);Invitae	Likely benign;Uncertain significance;not provided	2	0	0.114286	0.813514	1	1	0	0.87	0.822	0.1468	0.999782	0.6964	0.977172	0.145	0.66	0.463675	0.50631
BRCA1	NM_007294	c.53T>C	p.M18T	missense	81	3.83	1	1	45	0	0.858	8.9255	0.999972	0	4.168	0.972	0.344	0.801	0.565	-1.70417	-1.85	0.710961	D;D;D;D;D;D;D;D;D;D;N;N;N;N	16.18	0.999936	0.77	0.318212	0.313643	0.2099	criteria provided, conflicting interpretations	Breast Cancer Information Core (BIC) (BRCA1);Ambry Genetics;GeneDx;Invitae;Sharing Clinical Reports Project (SCRP)	Uncertain significance;Likely pathogenic;Likely pathogenic;not provided;Likely pathogenic	4	1	0.361905	0.871892	1	1	0.692308	1	0.858	0.234882	0.999972	0.8056	0.984276	0.344	0.801	0.492735	0.560863
BRCA1	NM_007294	c.43A>C	p.I15L	missense	5	1.63	1	0.965	0	1	NA	8.5359	0.984947	0.193494	1.418	-1.966	0	0	-0.395	-0.00583333	-1.68	0.429584	D;D;D;D;D;D;N;N;N;N;N;N;N;N	6.545	0.997044	0.446	-0.94457	-0.739431	-0.8499	criteria provided, conflicting interpretations	Ambry Genetics;Invitae;Breast Cancer Information Core (BIC) (BRCA1)	Likely benign;not provided;Uncertain significance	2	0	0	0.752973	1	0.965	0	0	0.415461	0.224629	0.984947	0.713933	0.781655	0	0	0.410684	0.500208
BRCA1	NM_007294	c.19C>T	p.R7C	missense	180	2.77	0.541	0.001	15	0	NA	7.6167	0.163199	1.52206	1.359	0.01	0.446	0.991	1.28	-1.68917	-1.96	5.28571e-06	N;N;N;N;N;N;N;N;N;N;N;N;N;N	14.46	0.998995	0.558	-0.0152616	-0.101456	-0.3436	criteria provided, conflicting interpretations	Ambry Genetics;Invitae;Breast Cancer Information Core (BIC) (BRCA1);Genetics Diagnostic Laboratory,Children's Hospital of Eastern Ontario;Sharing Clinical Reports Project (SCRP)	Likely benign;Uncertain significance;Uncertain significance;Uncertain significance;Likely benign	2	0	0.833333	0.814595	0.541	0.001	0.230769	1	0.35446	0.200439	0.163199	0.711967	0.917931	0.446	0.991	0.553846	0.560327
BRCA1	NM_007294	c.10T>C	p.S4P	missense	74	2.7	0.092	0.871	0	0.15	0.252	5.9064	0.963603	0.340803	-0.088	0.093	0.274	0.384	1.61	-1.135	-1.89	0.688143	D;D;D;D;D;D;D;D;D;D;N;N;N;N	10.45	0.998618	0.526	-0.553149	-0.46484	0.1928	criteria provided, single submitter	Ambry Genetics	Likely benign	2	0	0.328571	0.810811	0.092	0.871	0	0.85	0.252	0.155432	0.963603	0.663733	0.923655	0.274	0.384	0.582051	0.540536
BRCA2	NM_000059	c.11G>A	p.G4E	missense	98	3.09	0.985	0.962	0	1	0.117	5.9249	0.987479	0.343098	1.785	0.056	0.056	0.227	1.385	-1.06	5.91	0.000419	N;N	13.19	1	0.091	-0.39357	-0.243681	-0.9418	criteria provided, single submitter	Ambry Genetics	Likely benign	2	0	0.442857	0.831892	0.985	0.962	0	0	0.117	0.155918	0.987479	0.726167	0.921103	0.056	0.227	0.562821	0.537857
BRCA2	NM_000059	c.53G>A	p.R18H	missense	29	3.54	0.04	0.907	0	0.23	NA	7.8695	0.985141	0.281816	0.856	0.902	0.222	0.962	1.69	-1.17	5.7	0	N;N	14.34	0.999983	0.075	-0.272594	-0.326131	-0.7893	reviewed by expert panel	Evidence-based Network for the Interpretation of Germline Mutant Alleles (ENIGMA);Ambry Genetics;Invitae;Sharing Clinical Reports Project (SCRP);Counsyl;Breast Cancer Information Core (BIC) (BRCA2)	Benign;Benign;not provided;Likely benign;Likely benign;Uncertain significance	2	0	0.114286	0.856216	0.04	0.907	0	0.77	0.258656	0.207092	0.985141	0.6952	0.979448	0.222	0.962	0.588889	0.541786
BRCA2	NM_000059	c.122C>T	p.P41L	missense	98	-0.0321	0.127	0.053	0	0.49	0.245	10.7439	0.999933	0.08885	1.162	0.015	0.092	0.414	0.995	-1.85	5.31	0.443141	N;N	6.07	0.999599	0.095	-0.900457	-0.963609	-0.9238	criteria provided, single submitter	Ambry Genetics	Benign	1	0	0.442857	0.66313	0.127	0.053	0	0.51	0.245	0.282734	0.999933	0.7054	0.918276	0.092	0.414	0.529487	0.566071
BRCA2	NM_000059	c.125A>G	p.Y42C	missense	194	0.279	0.997	0.184	0	0.12	NA	5.1192	0.999742	0.102378	0.845	-0.281	0.028	0.09	1.265	-1.32	5.01	0.794441	D;D	4.474	0.999641	0.089	-0.980824	-0.9348	-0.7612	reviewed by expert panel	Genetics Diagnostic Laboratory,Children's Hospital of Eastern Ontario;Emory Genetics Laboratory,Emory University;Evidence-based Network for the Interpretation of Germline Mutant Alleles (ENIGMA);Pathway Genomics;Michigan Medical Genetics Laboratories,University of Michigan;GeneDx;ITMI;Counsyl;Biesecker Lab/Human Development Section,National Institutes of Health;Sharing Clinical Reports Project (S…	Benign;Likely benign;Benign;Benign;Benign;Benign;not provided;Benign;Uncertain significance;Benign;Benign;Likely benign;not provided;Benign	1	0	0.9	0.679946	0.997	0.184	0	0.88	0.303094	0.134716	0.999742	0.694833	0.897862	0.028	0.09	0.552564	0.547143
BRCA2	NM_000059	c.167A>C	p.N56T	missense	65	-0.891	0.001	0.205	0	0.71	NA	0.9832	0.773764	0.763715	-0.146	-0.506	0	0.001	1.245	-0.58	5.84	0	N;N	0.004	0.999618	0.043	-1.5356	-1.48458	-0.9199	reviewed by expert panel	Breast Cancer Information Core (BIC) (BRCA2);Sharing Clinical Reports Project (SCRP);Invitae;GeneDx;Ambry Genetics;Evidence-based Network for the Interpretation of Germline Mutant Alleles (ENIGMA)	Uncertain significance;Likely benign;Likely benign;Likely benign;Benign;Benign	2	0	0.285714	0.616703	0.001	0.205	0	0.29	0.280192	0.0258737	0.773764	0.6618	0.882345	0	0.001	0.550855	0.520714
BRCA2	NM_000059	c.175C>G	p.P59A	missense	27	1.77	0.998	0.762	0	0.18	NA	4.3421	0.994334	0.292074	0.853	0.011	0.194	0.666	2.125	-1.57	5.81	0.00029	N;N	11.77	0.999729	0.154	-0.336426	-0.343592	-0.877	criteria provided, conflicting interpretations	Genetics Diagnostic Laboratory,Children's Hospital of Eastern Ontario;Invitae;GeneDx;Ambry Genetics;Breast Cancer Information Core (BIC) (BRCA2);Sharing Clinical Reports Project (SCRP);ITMI;Emory Genetics Laboratory,Emory University	Uncertain significance;Benign;Likely benign;Benign;Uncertain significance;Likely benign;not provided;Uncertain significance	2	0	0.104762	0.760541	0.998	0.762	0	0.82	0.286492	0.114266	0.994334	0.6951	0.918	0.194	0.666	0.626068	0.556071
BRCA2	NM_000059	c.179A>G	p.N60S	missense	46	3.23	0.453	0.738	0	0.06	0.083	7.8782	0.864603	0.652107	0.777	1.083	0.091	0.506	2.015	-1.03	5.61	0	N;N	13.13	0.999897	0.112	-0.416944	-0.465152	-0.9106	criteria provided, conflicting interpretations	Invitae;Breast Cancer Information Core (BIC) (BRCA2);Ambry Genetics;GeneDx;Counsyl;Genetics Diagnostic Laboratory,Children's Hospital of Eastern Ontario;Sharing Clinical Reports Project (SCRP)	Likely benign;Uncertain significance;Likely benign;Likely benign;Uncertain significance;Uncertain significance;Benign	2	0	0.195238	0.839459	0.453	0.738	0	0.94	0.083	0.207321	0.864603	0.692567	0.991931	0.091	0.506	0.616667	0.536786
BRCA2	NM_000059	c.223G>C	p.A75P	missense	27	5.59	1	0.868	0	0	NA	19.9651	0.999928	0.087845	5.001	0.953	0.988	1	2.32	-1.26	5.34	0.993207	D;D	24.7	1	0.324	0.737442	0.718939	-1.0943	reviewed by expert panel	Michigan Medical Genetics Laboratories,University of Michigan;Evidence-based Network for the Interpretation of Germline Mutant Alleles (ENIGMA);ITMI;Breast Cancer Information Core (BIC) (BRCA2);Ambry Genetics;Invitae;GeneDx;CSER_CC_NCGL University of Washington Medical Center;Sharing Clinical Reports Project (SCRP);Genetics Diagnostic Laboratory,Children's Hospital of Eastern Ontario	Benign;Benign;not provided;Uncertain significance;Benign;Benign;Benign;Likely benign;Benign;Uncertain significance	1	0	0.104762	0.967027	1	0.868	0	1	0.4446	0.525397	0.999928	0.833367	0.982966	0.988	1	0.642735	0.545
BRCA2	NM_000059	c.232C>T	p.P78S	missense	74	5.59	1	0.999	65	0	0.479	19.9651	0.999998	0	5.269	0.852	0.999	1	2.32	-2.02	3.05	0.99871	D;D	24.6	1	0.297	0.774208	0.756629	-1.1729	criteria provided, conflicting interpretations	Sharing Clinical Reports Project (SCRP);Ambry Genetics	Likely benign;Uncertain significance	2	0	0.328571	0.967027	1	0.999	1	1	0.479	0.525397	0.999998	0.8423	0.976	0.999	1	0.642735	0.572143
BRCA2	NM_000059	c.241T>A	p.F81I	missense	21	5.69	1	0.992	15	0	0.547	16.2484	1	0	5.37	0.964	0.999	1	2.32	-1.51	3.93	0.989856	D;D	26.3	1	0.307	0.71574	0.696438	-1.2076	criteria provided, conflicting interpretations	Invitae;GeneDx;Sharing Clinical Reports Project (SCRP);Ambry Genetics;Breast Cancer Information Core (BIC) (BRCA2)	not provided;Uncertain significance;Benign;Likely benign;Uncertain significance	2	0	0.0761905	0.972432	1	0.992	0.230769	1	0.547	0.427589	1	0.845667	0.983724	0.999	1	0.642735	0.553929
BRCA2	NM_000059	c.353G>A	p.R118H	missense	29	-4.54	0	0	0	0.09	NA	1.5583	0.272904	1.21672	-0.977	-1.087	0.001	0.002	-0.55	-0.18	5.85	0	N;N	9.546	0.999979	0.334	-1.56771	-1.58041	-0.9127	criteria provided, conflicting interpretations	Ambry Genetics;Breast Cancer Information Core (BIC) (BRCA2);Invitae;GeneDx;Sharing Clinical Reports Project (SCRP)	Likely benign;Uncertain significance;Uncertain significance;Likely benign;Uncertain significance	2	0	0.114286	0.419459	0	0	0	0.91	0.262737	0.0410079	0.272904	0.6341	0.842276	0.001	0.002	0.397436	0.506429
BRCA2	NM_000059	c.375T>A	p.D125E	missense	45	-3.6	0.003	0.013	0	0.06	0.164	0.5492	0.316195	1.18234	-0.051	0.079	0.004	0.02	2.175	-0.6	5.65	0	N;N	14.82	0.999912	0.287	-0.869749	-0.987827	-0.9487	criteria provided, conflicting interpretations	Breast Cancer Information Core (BIC) (BRCA2);Invitae;Ambry Genetics	Uncertain significance;not provided;Likely benign	2	0	0.190476	0.47027	0.003	0.013	0	0.94	0.164	0.0144526	0.316195	0.664967	0.92269	0.004	0.02	0.630342	0.521429
BRCA2	NM_000059	c.379G>T	p.A127S	missense	99	1.24	0.006	0.007	0	0.14	0.133	8.1268	0.632039	0.883077	0.242	0.063	0.122	0.376	1.79	-0.62	5.69	0	N;N	12.56	0.999648	0.195	-0.835839	-0.903395	-0.9248	no assertion criteria provided	Sharing Clinical Reports Project (SCRP);Breast Cancer Information Core (BIC) (BRCA2);Invitae	Likely benign;Uncertain significance;not provided	2	0	0.447619	0.731892	0.006	0.007	0	0.86	0.133	0.213863	0.632039	0.674733	0.921586	0.122	0.376	0.597436	0.522143
BRCA2	NM_000059	c.425G>T	p.S142I	missense	142	5.84	1	1	15	0	0.304	15.6391	1	0	4.909	0.953	0.997	1	2.32	-1.51	4.16	0.994621	D;D	22.3	1	0.165	0.761155	0.756678	-1.2421	criteria provided, single submitter	Invitae;Ambry Genetics	not provided;Likely pathogenic	4	1	0.652381	0.980541	1	1	0.230769	1	0.304	0.411555	1	0.8303	0.982966	0.997	1	0.642735	0.553929
BRCA2	NM_000059	c.440A>G	p.Q147R	missense	43	-1.65	0.022	0.23	0	1	NA	10.1746	0.843996	0.606481	0.17	-0.008	0.001	0	-0.035	-0.2	6.49	0	N;N	0.003	0.999693	0.338	-1.51585	-1.45229	-0.9625	criteria provided, conflicting interpretations	Genetics Diagnostic Laboratory,Children's Hospital of Eastern Ontario;Breast Cancer Information Core (BIC) (BRCA2);ITMI;Illumina Clinical Services Laboratory,Illumina;Counsyl;Illumina Clinical Services Laboratory,Illumina;Sharing Clinical Reports Project (SCRP);Invitae;GeneDx;Ambry Genetics	Likely benign;Uncertain significance;not provided;Likely benign;Likely benign;Likely benign;Benign;Benign;Benign;Benign	1	0	0.180952	0.575676	0.022	0.23	0	0	0.313459	0.267753	0.843996	0.672333	0.91669	0.001	0	0.441453	0.507143
BRCA2	NM_000059	c.475G>A	p.V159M	missense	21	4.06	1	0.977	0	0.06	0.244	9.4432	0.978119	0.354431	3.813	0.725	0.13	0.3	2.24	-0.76	5.67	1	D;D	15.3	0.99999	0.162	0.205847	0.198827	-0.9279	criteria provided, multiple submitters, no conflicts	Ambry Genetics;GeneDx;Breast Cancer Information Core (BIC) (BRCA2);Consortium of Investigators of Modifiers of BRCA1/2 (CIMBA), c/o University of Cambridge;Invitae	Likely pathogenic;Likely pathogenic;Pathogenic;Pathogenic;not provided	4	1	0.0761905	0.884324	1	0.977	0	0.94	0.244	0.248505	0.978119	0.793767	0.967241	0.13	0.3	0.635897	0.527143
BRCA2	NM_000059	c.497A>T	p.H166L	missense	99	3.87	1	0.971	0	0.65	0.361	3.6526	0.988246	0.336327	1.263	1.024	0.092	0.275	2.08	-2.01	5.88	0.00062	N;N	12.53	0.944436	0.197	-0.183898	-0.101546	-0.9961	criteria provided, conflicting interpretations	Sharing Clinical Reports Project (SCRP);Ambry Genetics	Benign;Uncertain significance	1	0	0.447619	0.874054	1	0.971	0	0.35	0.361	0.0961211	0.988246	0.708767	0.987862	0.092	0.275	0.622222	0.571786
BRCA2	NM_000059	c.502C>A	p.P168T	missense	38	5.04	1	0.867	0	0	0.472	17.3724	0.999996	0	3.418	0.803	0.998	1	2.32	-2.02	3.04	0.991045	D;D	17.35	0.999999	0.226	0.574431	0.525712	-1.126	reviewed by expert panel	Ambry Genetics;Breast Cancer Information Core (BIC) (BRCA2);Invitae;Evidence-based Network for the Interpretation of Germline Mutant Alleles (ENIGMA);GeneDx;Emory Genetics Laboratory,Emory University	Benign;Uncertain significance;Benign;Benign;Likely benign;Uncertain significance	1	0	0.157143	0.937297	1	0.867	0	1	0.472	0.457168	0.999996	0.7806	0.972621	0.998	1	0.642735	0.572143
BRCA2	NM_000059	c.506A>G	p.K169R	missense	26	2.73	0.997	0.492	0	0	0.257	8.5616	0.998459	0.195303	2.483	1.024	0.107	0.44	2.215	-0.61	4.87	0.000232	N;N	12.29	0.934324	0.145	-0.292231	-0.283862	-0.9768	criteria provided, conflicting interpretations	Sharing Clinical Reports Project (SCRP);GeneDx;Invitae;Breast Cancer Information Core (BIC) (BRCA2);Counsyl;Michigan Medical Genetics Laboratories,University of Michigan;Ambry Genetics	Benign;Likely benign;Likely benign;Uncertain significance;Uncertain significance;Likely benign;Likely benign	2	0	0.1	0.812432	0.997	0.492	0	1	0.257	0.225305	0.998459	0.749433	0.987862	0.107	0.44	0.633761	0.521786
BRCA2	NM_000059	c.551T>C	p.L184P	missense	98	5.45	1	0.98	65	0	0.324	15.5	0.999904	0	5.375	0.961	0.999	1	2.32	-1.77	3.71	0.999999	D;D	20	0.999997	0.264	0.418314	0.464213	-1.1934	criteria provided, conflicting interpretations	Sharing Clinical Reports Project (SCRP);Breast Cancer Information Core (BIC) (BRCA2);GeneDx;Invitae	Likely benign;Uncertain significance;Likely benign;not provided	2	0	0.442857	0.959459	1	0.98	1	1	0.324	0.407895	0.999904	0.845833	0.983517	0.999	1	0.642735	0.563214
BRCA2	NM_000059	c.575T>C	p.M192T	missense	81	5.45	1	1	45	0	0.216	15.5	1	0	5.375	0.961	0.997	1	2.32	-1.51	5.15	0.983628	D;D	20.4	0.999997	0.233	0.515932	0.550602	-1.1027	criteria provided, conflicting interpretations	Invitae;Sharing Clinical Reports Project (SCRP);Ambry Genetics;GeneDx;Breast Cancer Information Core (BIC) (BRCA2);Counsyl	not provided;Likely benign;Uncertain significance;Likely benign;Uncertain significance;Uncertain significance	2	0	0.361905	0.959459	1	1	0.692308	1	0.216	0.407895	1	0.845833	0.983517	0.997	1	0.642735	0.553929
BRCA2	NM_000059	c.631G>A	p.V211I	missense	29	5.65	1	0.999	0	0.11	0.21	12.9847	0.546119	0.952186	3.913	0.949	0.257	0.734	1.83	-0.25	5.65	0.025044	N;N	25.5	0.999956	0.185	0.230904	0.360719	-0.8325	criteria provided, multiple submitters, no conflicts	Breast Cancer Information Core (BIC) (BRCA2);Consortium of Investigators of Modifiers of BRCA1/2 (CIMBA), c/o University of Cambridge;Invitae;Ambry Genetics;GeneDx	Pathogenic;Pathogenic;not provided;Pathogenic;Pathogenic	5	1	0.114286	0.97027	1	0.999	0	0.89	0.21	0.341703	0.546119	0.7971	0.98269	0.257	0.734	0.600855	0.508929
BRCA2	NM_000059	c.631G>C	p.V211L	missense	32	5.65	1	0.999	0	0.08	0.237	12.9847	0.546119	0.952186	3.913	0.949	0.196	0.734	1.83	-0.64	5.66	0.082589	N;N	25	0.999956	0.156	0.217025	0.351245	-0.8582	criteria provided, single submitter	Breast Cancer Information Core (BIC) (BRCA2);Invitae;Sharing Clinical Reports Project (SCRP);Consortium of Investigators of Modifiers of BRCA1/2 (CIMBA), c/o University of Cambridge	Pathogenic;not provided;Pathogenic;Pathogenic	5	1	0.128571	0.97027	1	0.999	0	0.92	0.237	0.341703	0.546119	0.7971	0.98269	0.196	0.734	0.600855	0.522857
BRCA2	NM_000059	c.796T>C	p.F266L	missense	22	1.63	0.559	0.225	0	1	0.134	7.5672	0.571172	0.925298	0.098	0.134	0	0	-0.975	0.41	6.31	0	N;N	0.009	0.990877	0.381	-1.11427	-1.01153	-0.9833	criteria provided, single submitter	Ambry Genetics	Likely benign	2	0	0.0809524	0.752973	0.559	0.225	0	0	0.134	0.199137	0.571172	0.669933	0.926483	0	0	0.361111	0.485357
BRCA2	NM_000059	c.800G>A	p.G267E	missense	98	-2.47	0.056	0.008	0	1	NA	9.7348	0.503704	0.99652	0.991	-0.341	0.007	0.004	1.055	-0.8	5.82	0	N;N	0.021	0.994041	0.326	-1.41636	-1.41761	-0.9341	criteria provided, conflicting interpretations	Invitae;Breast Cancer Information Core (BIC) (BRCA2);Genetics Diagnostic Laboratory,Children's Hospital of Eastern Ontario;Ambry Genetics	Uncertain significance;Uncertain significance;Uncertain significance;Likely benign	2	0	0.442857	0.531351	0.056	0.008	0	0	0.288251	0.256179	0.503704	0.6997	0.893724	0.007	0.004	0.534615	0.528571
BRCA2	NM_000059	c.811G>A	p.G271R	missense	125	3.93	0.977	0.224	0	0.19	0.346	9.6479	0.923764	0.539261	2.469	1.03	0.014	0.028	1.485	-1.45	5.84	0	N;N	13.2	0.999362	0.207	-0.427822	-0.340267	-0.9122	criteria provided, conflicting interpretations	Genetics Diagnostic Laboratory,Children's Hospital of Eastern Ontario;Ambry Genetics	Uncertain significance;Likely benign	2	0	0.571429	0.877297	0.977	0.224	0	0.81	0.346	0.253892	0.923764	0.748967	0.988276	0.014	0.028	0.571368	0.551786
BRCA2	NM_000059	c.831T>G	p.N277K	missense	94	4.57	0	0.856	0	0.01	NA	8.8027	0.993119	0.337558	0.372	1.043	0.769	0.995	1.87	-1.31	5.48	0	N;N	13.1	0.999803	0.089	-0.0750551	-0.133848	-0.9473	criteria provided, conflicting interpretations	Breast Cancer Information Core (BIC) (BRCA2);Michigan Medical Genetics Laboratories,University of Michigan;Sharing Clinical Reports Project (SCRP);GeneDx;Invitae;Ambry Genetics	Uncertain significance;Benign;Benign;Uncertain significance;Uncertain significance;Likely benign	2	0	0.42381	0.911892	0	0.856	0	0.99	0.308485	0.23165	0.993119	0.679067	0.989172	0.769	0.995	0.604274	0.546786
BRCA2	NM_000059	c.847A>G	p.I283V	missense	29	-3.4	0	0.006	0	0.22	0.254	1.2013	0.34922	1.14407	-1.038	-0.224	0.001	0	0.345	-0.2	5.87	0	N;N	3.745	0.996927	0.242	-1.2507	-1.29598	-0.9107	criteria provided, conflicting interpretations	Sharing Clinical Reports Project (SCRP);Division of Genomic Diagnostics,The Children's Hospital of Philadelphia;Ambry Genetics;Breast Cancer Information Core (BIC) (BRCA2);Michigan Medical Genetics Laboratories,University of Michigan;Invitae	Likely benign;Uncertain significance;Likely benign;Uncertain significance;Likely benign;Uncertain significance	2	0	0.114286	0.481081	0	0.006	0	0.78	0.254	0.0316132	0.34922	0.632067	0.901793	0.001	0	0.473932	0.507143
BRCA2	NM_000059	c.856T>C	p.S286P	missense	74	1.96	0.003	0.163	0	0.37	NA	2.0255	0.139632	1.50427	0.094	0.132	0.008	0.015	1.2	-0.62	5.77	0	N;N	7.847	0.99229	0.226	-0.89125	-0.860341	-0.8849	criteria provided, conflicting interpretations	Counsyl;Breast Cancer Information Core (BIC) (BRCA2);Sharing Clinical Reports Project (SCRP);Ambry Genetics;Invitae;GeneDx	Uncertain significance;Uncertain significance;Likely benign;Likely benign;Likely benign;Likely benign	2	0	0.328571	0.770811	0.003	0.163	0	0.63	0.292092	0.0533026	0.139632	0.6698	0.926345	0.008	0.015	0.547009	0.522143
BRCA2	NM_000059	c.865A>C	p.N289H	missense	68	1.73	0.239	0.236	0	0.03	NA	1.7973	0.802558	0.724675	0.498	1.178	0.034	0.278	1.87	-1.15	5.41	4e-06	P;P	12.07	0.990866	0.086	-0.450287	-0.537822	-0.8732	reviewed by expert panel	Sharing Clinical Reports Project (SCRP);PreventionGenetics,PreventionGenetics;GeneDx;Emory Genetics Laboratory,Emory University;Michigan Medical Genetics Laboratories,University of Michigan;Biesecker Lab/Human Development Section,National Institutes of Health;Illumina Clinical Services Laboratory,Illumina;Counsyl;Breast Cancer Information Core (BIC) (BRCA2);Evidence-based Network for the Interpre…	Benign;Benign;Benign;Benign;Benign;Benign;Benign;Benign;Benign;Benign;Benign;not provided;Benign;Benign	1	0	0.3	0.758378	0.239	0.236	0	0.97	0.249139	0.0472974	0.802558	0.683267	0.998483	0.034	0.278	0.604274	0.541071
BRCA2	NM_000059	c.887A>G	p.Y296C	missense	194	-2.14	0	0.061	0	0.19	NA	11.8024	0.3449	1.14914	-0.999	-0.282	0	0	0.345	-0.38	5.98	0	N;N	0.789	0.993541	0.329	-1.269	-1.29807	-0.9316	criteria provided, conflicting interpretations	GeneDx;Breast Cancer Information Core (BIC) (BRCA2);Genetics Diagnostic Laboratory,Children's Hospital of Eastern Ontario;Counsyl;Invitae;Sharing Clinical Reports Project (SCRP);Ambry Genetics	Likely benign;Uncertain significance;Uncertain significance;Uncertain significance;Likely benign;Likely benign;Likely benign	2	0	0.9	0.549189	0	0.061	0	0.81	0.328918	0.310589	0.3449	0.633367	0.897793	0	0	0.473932	0.513571
BRCA2	NM_000059	c.943T>A	p.C315S	missense	112	1.78	0.004	0.065	0	0.63	NA	3.1732	0.505869	0.994614	0.443	0.132	0.045	0.289	0.895	-0.64	5.93	0	N;N	1.328	0.991034	0.182	-0.897023	-0.910294	-0.911	criteria provided, conflicting interpretations	Michigan Medical Genetics Laboratories,University of Michigan;GeneDx;Breast Cancer Information Core (BIC) (BRCA2);Counsyl;Illumina Clinical Services Laboratory,Illumina;Invitae;Illumina Clinical Services Laboratory,Illumina;Ambry Genetics	Likely benign;Benign;Uncertain significance;Likely benign;Likely benign;Benign;Likely benign;Benign	1	0	0.509524	0.761081	0.004	0.065	0	0.37	0.299484	0.0835053	0.505869	0.681433	0.926345	0.045	0.289	0.52094	0.522857
BRCA2	NM_000059	c.956A>C	p.N319T	missense	65	1.15	0.002	0.175	0	0.89	0.084	3.2162	0.974923	0.409722	0.235	1.178	0.323	0.799	1.83	-1.26	5.79	0	N;N	9.009	0.988884	0.194	-0.703294	-0.796167	-0.8688	criteria provided, conflicting interpretations	Invitae;Ambry Genetics;GeneDx;Breast Cancer Information Core (BIC) (BRCA2);Counsyl;Sharing Clinical Reports Project (SCRP)	Benign;Benign;Benign;Uncertain significance;Likely benign;Benign	1	0	0.285714	0.727027	0.002	0.175	0	0.11	0.084	0.0846368	0.974923	0.6745	0.998483	0.323	0.799	0.600855	0.545
BRCA2	NM_000059	c.956A>G	p.N319S	missense	46	1.15	0.002	0.175	0	0.89	NA	3.2162	0.974923	0.409722	0.235	1.178	0.037	0.134	1.485	-1	5.89	0	N;N	5.977	0.988884	0.114	-0.88833	-0.924975	-0.9034	criteria provided, conflicting interpretations	Breast Cancer Information Core (BIC) (BRCA2);GeneDx;Counsyl;Ambry Genetics;Invitae;Sharing Clinical Reports Project (SCRP)	Uncertain significance;Likely benign;Uncertain significance;Benign;Uncertain significance;Likely benign	2	0	0.195238	0.727027	0.002	0.175	0	0.11	0.271263	0.0846368	0.974923	0.6745	0.998483	0.037	0.134	0.571368	0.535714
BRCA2	NM_000059	c.964A>C	p.K322Q	missense	53	2.47	0.997	0.144	0	0.05	NA	6.1094	0.818704	0.688737	2.219	1.178	0.36	0.964	1.935	-0.77	5.22	0	N;N	4.588	0.994149	0.208	-0.210161	-0.309653	-0.8673	criteria provided, conflicting interpretations	Biesecker Lab/Human Development Section,National Institutes of Health;Breast Cancer Information Core (BIC) (BRCA2);Counsyl;Invitae;Sharing Clinical Reports Project (SCRP);Laboratory of Genomics and Molecular Biology,A. C. Camargo Cancer Center;Ambry Genetics;GeneDx	Uncertain significance;Uncertain significance;Likely benign;Likely benign;Benign;Uncertain significance;Benign;Likely benign	2	0	0.228571	0.798378	0.997	0.144	0	0.95	0.284469	0.160774	0.818704	0.740633	0.998483	0.36	0.964	0.609829	0.5275
BRCA2	NM_000059	c.971G>A	p.R324K	missense	26	2.9	0.848	0.062	0	1	0.144	5.5576	0.994078	0.291037	1.576	0.123	0	0	0.425	-0.04	6.41	0	N;N	0.007	0.997249	0.347	-0.932663	-0.834008	-0.9285	criteria provided, conflicting interpretations	GeneDx;Counsyl;Ambry Genetics	Uncertain significance;Uncertain significance;Likely benign	2	0	0.1	0.821622	0.848	0.062	0	0	0.144	0.146253	0.994078	0.7192	0.925724	0	0	0.480769	0.501429
BRCA2	NM_000059	c.978C>A	p.S326R	missense	110	-2.86	0	0.061	0	0.58	NA	1.44	0.131808	1.49686	-0.476	-0.409	0.001	0.001	0.895	-0.74	5.76	0	N;N	1.272	0.995324	0.254	-1.38436	-1.42839	-0.9007	reviewed by expert panel	ITMI;Ambry Genetics;CSER_CC_NCGL University of Washington Medical Center;Michigan Medical Genetics Laboratories,University of Michigan;Evidence-based Network for the Interpretation of Germline Mutant Alleles (ENIGMA);Genetics Diagnostic Laboratory,Children's Hospital of Eastern Ontario;Illumina Clinical Services Laboratory,Illumina;Breast Cancer Information Core (BIC) (BRCA2);Sharing Clinical Rep…	not provided;Benign;Likely benign;Benign;Benign;Likely benign;Likely benign;Benign;Benign;Benign;Benign;Likely benign;Benign	1	0	0.5	0.51027	0	0.061	0	0.42	0.293938	0.0378947	0.131808	0.6508	0.889034	0.001	0.001	0.52094	0.526429
BRCA2	NM_000059	c.1022G>T	p.C341F	missense	205	-5.25	0	0.972	0	0.8	0.301	7.8949	0.150923	1.4295	-1.67	0.064	0.007	0.005	0.69	-0.52	5.82	0	N;N	0.004	0.999632	0.249	-1.51642	-1.57487	-0.904	criteria provided, conflicting interpretations	Ambry Genetics;Biesecker Lab/Human Development Section,National Institutes of Health;Sharing Clinical Reports Project (SCRP);Breast Cancer Information Core (BIC) (BRCA2);Invitae	Likely benign;Uncertain significance;Benign;Uncertain significance;Likely benign	2	0	0.952381	0.381081	0	0.972	0	0.2	0.301	0.207761	0.150923	0.611	0.921655	0.007	0.005	0.503419	0.518571
BRCA2	NM_000059	c.1040A>C	p.Q347P	missense	76	4.37	0	0.217	0	0.27	0.072	5.0306	0.982824	0.343151	0.464	1.178	0.012	0.024	1.79	-1.19	5.73	0	N;N	2.44	0.999154	0.203	-0.567078	-0.570611	-0.886	criteria provided, single submitter	Ambry Genetics	Likely benign	2	0	0.338095	0.901081	0	0.217	0	0.73	0.072	0.132384	0.982824	0.682133	0.998483	0.012	0.024	0.597436	0.5425
BRCA2	NM_000059	c.1040A>G	p.Q347R	missense	43	4.37	0	0.217	0	0.49	NA	5.0306	0.982824	0.343151	0.464	1.178	0.163	0.483	1.79	-0.77	5.78	0	N;N	4.51	0.999154	0.217	-0.547422	-0.554115	-0.864	criteria provided, conflicting interpretations	Emory Genetics Laboratory,Emory University;Invitae;Sharing Clinical Reports Project (SCRP);Ambry Genetics;GeneDx;Breast Cancer Information Core (BIC) (BRCA2)	Likely benign;Benign;Likely benign;Likely benign;Likely benign;Uncertain significance	2	0	0.180952	0.901081	0	0.217	0	0.51	0.247981	0.132384	0.982824	0.682133	0.998483	0.163	0.483	0.597436	0.5275
BRCA2	NM_000059	c.1096T>G	p.L366V	missense	32	4.42	0.011	0.198	0	0.13	0.096	6.2188	0.762694	0.729691	1.212	1.043	0.534	0.958	1.935	-0.66	5.73	0	N;N	9.047	0.99918	0.184	-0.158847	-0.263657	-0.8087	criteria provided, conflicting interpretations	Invitae;GeneDx;Sharing Clinical Reports Project (SCRP);Ambry Genetics	Likely benign;Likely benign;Uncertain significance;Uncertain significance	2	0	0.128571	0.903784	0.011	0.198	0	0.87	0.096	0.163653	0.762694	0.707067	0.989172	0.534	0.958	0.609829	0.523571
BRCA2	NM_000059	c.1114A>C	p.N372H	missense	68	0.396	0	0.202	0	0.35	NA	5.256	0.26946	1.24215	0.32	-0.189	0	0	NA	-0.6	5.79	0	P;P	6.228	0.987361	0.041	-0.648037	-0.768838	-0.9508	reviewed by expert panel	Color Genomics, Inc.;Illumina Clinical Services Laboratory,Illumina;Ambry Genetics;Illumina Clinical Services Laboratory,Illumina;Michigan Medical Genetics Laboratories,University of Michigan;Emory Genetics Laboratory,Emory University;Evidence-based Network for the Interpretation of Germline Mutant Alleles (ENIGMA);Counsyl;OMIM;Biesecker Lab/Human Development Section,National Institutes of Health…	Benign;Benign;Benign;Benign;Benign;Benign;Benign;Benign;Uncertain significance;Benign;not provided;Benign;Uncertain significance	1	0	0.3	0.68627	0	0.202	0	0.65	0.292209	0.138316	0.26946	0.677333	0.904207	0	0	0.550485	0.521429
BRCA2	NM_000059	c.1123C>T	p.P375S	missense	74	3.83	0	0.705	0	0.23	NA	5.7252	0.992991	0.303087	0.121	0.054	0.016	0.098	1.665	-1.71	5.73	0	N;N	11.44	0.998283	0.211	-0.489724	-0.381508	-0.891	reviewed by expert panel	Ambry Genetics;Evidence-based Network for the Interpretation of Germline Mutant Alleles (ENIGMA);Counsyl;Sharing Clinical Reports Project (SCRP);Invitae;GeneDx;Emory Genetics Laboratory,Emory University;Breast Cancer Information Core (BIC) (BRCA2)	Benign;Benign;Likely benign;Benign;Benign;Likely benign;Likely benign;Uncertain significance	1	0	0.328571	0.871892	0	0.705	0	0.77	0.252099	0.150663	0.992991	0.6707	0.920966	0.016	0.098	0.586752	0.561071
BRCA2	NM_000059	c.1124C>T	p.P375L	missense	98	1.86	0	0.685	0	0.11	0.288	5.2069	0.992991	0.303087	-0.354	0.055	0.005	0.009	0.975	-2.18	5.64	3e-06	N;N	12.27	0.992465	0.174	-0.841299	-0.751564	-0.8989	criteria provided, conflicting interpretations	Invitae;Breast Cancer Information Core (BIC) (BRCA2);Sharing Clinical Reports Project (SCRP);Ambry Genetics	Likely benign;Uncertain significance;Likely benign;Likely benign	2	0	0.442857	0.765405	0	0.685	0	0.89	0.288	0.137024	0.992991	0.654867	0.921034	0.005	0.009	0.527778	0.577857
BRCA2	NM_000059	c.1141G>A	p.D381N	missense	23	2.87	0.021	0.639	0	0.09	0.146	9.1818	0.822996	0.692695	1.067	1.03	0.032	0.144	1.3	-0.95	5.71	0	N;N	14.02	0.996722	0.111	-0.731774	-0.67966	-0.9122	criteria provided, multiple submitters, no conflicts	Invitae;Sharing Clinical Reports Project (SCRP);Ambry Genetics;GeneDx	Likely benign;Likely benign;Likely benign;Likely benign	2	0	0.0857143	0.82	0.021	0.639	0	0.91	0.146	0.241626	0.822996	0.702233	0.988276	0.032	0.144	0.555556	0.533929
BRCA2	NM_000059	c.1144A>C	p.K382Q	missense	53	-4.13	0	0.739	0	0.18	NA	8.7119	0.381402	1.11312	0.336	0.223	0.079	0.454	1.59	-0.46	5.71	0	N;N	14.01	0.998571	0.237	-0.789787	-0.853566	-0.9273	criteria provided, conflicting interpretations	Genetics Diagnostic Laboratory,Children's Hospital of Eastern Ontario;Invitae;Ambry Genetics;Sharing Clinical Reports Project (SCRP)	Uncertain significance;Uncertain significance;Likely benign;Likely benign	2	0	0.228571	0.441622	0	0.739	0	0.82	0.270701	0.229261	0.381402	0.677867	0.932621	0.079	0.454	0.580342	0.516429
BRCA2	NM_000059	c.1151C>T	p.S384F	missense	155	3.52	0.006	0.959	0	0.22	NA	6.4625	0.907201	0.575522	1.269	0.013	0.841	0.994	1.87	-1.15	5.75	0	N;N	11.72	0.997746	0.228	0.0402276	-0.0772869	-0.8725	reviewed by expert panel	Breast Cancer Information Core (BIC) (BRCA2);Ambry Genetics;Biesecker Lab/Human Development Section,National Institutes of Health;Genetics Diagnostic Laboratory,Children's Hospital of Eastern Ontario;ITMI;GeneDx;CSER_CC_NCGL University of Washington Medical Center;Illumina Clinical Services Laboratory,Illumina;Evidence-based Network for the Interpretation of Germline Mutant Alleles (ENIGMA);Couns…	Benign;Benign;Likely benign;Likely benign;not provided;Likely benign;Uncertain significance;Likely benign;Benign;Likely benign;Benign;Likely benign	2	0	0.714286	0.855135	0.006	0.959	0	0.78	0.329062	0.170066	0.907201	0.708967	0.918138	0.841	0.994	0.604274	0.541071
BRCA2	NM_000059	c.1166C>A	p.P389Q	missense	76	-0.629	0	0.001	0	0.38	0.191	4.7827	0.16205	1.44797	-1.07	-1.455	0.026	0.06	0.64	-0.62	5.78	0	N;N	0.144	0.990112	0.226	-1.21165	-1.24164	-0.9099	criteria provided, multiple submitters, no conflicts	Illumina Clinical Services Laboratory,Illumina;Illumina Clinical Services Laboratory,Illumina;Sharing Clinical Reports Project (SCRP);Invitae;Ambry Genetics	Likely benign;Likely benign;Benign;Benign;Likely benign	1	0	0.338095	0.630865	0	0.001	0	0.62	0.191	0.125861	0.16205	0.631	0.816897	0.026	0.06	0.499145	0.522143
BRCA2	NM_000059	c.1166C>T	p.P389L	missense	98	-0.629	0	0.001	0	0.89	0.322	4.7827	0.16205	1.44797	-1.07	-1.455	0.003	0.014	0.895	-1.4	5.69	0	N;N	3.866	0.990112	0.232	-1.37768	-1.38002	-0.9154	criteria provided, conflicting interpretations	Invitae;Sharing Clinical Reports Project (SCRP)	Uncertain significance;Benign	1	0	0.442857	0.630865	0	0.001	0	0.11	0.322	0.125861	0.16205	0.631	0.816897	0.003	0.014	0.52094	0.55
BRCA2	NM_000059	c.1225G>A	p.E409K	missense	56	0.847	0.954	0.116	0	0.06	0.233	5.3085	0.888704	0.603832	1.601	1.03	0.011	0.01	1.545	-0.61	5.5	0	N;N	9.882	0.988367	0.186	-0.540426	-0.557593	-0.9411	criteria provided, conflicting interpretations	Invitae;Breast Cancer Information Core (BIC) (BRCA2);Ambry Genetics	Uncertain significance;Uncertain significance;Likely benign	2	0	0.242857	0.710649	0.954	0.116	0	0.94	0.233	0.139697	0.888704	0.720033	0.988276	0.011	0.01	0.576496	0.521786
BRCA2	NM_000059	c.1247T>G	p.I416S	missense	142	-3.23	0	0.475	0	0.13	0.409	6.2795	0.321454	1.18221	-1.106	0	0.003	0.01	1.59	-1.4	5.59	0	N;N	6.297	0.997104	0.143	-0.995237	-1.09061	-0.9409	criteria provided, conflicting interpretations	Ambry Genetics;Invitae;Sharing Clinical Reports Project (SCRP);GeneDx;Breast Cancer Information Core (BIC) (BRCA2)	Benign;not provided;Benign;Likely benign;Uncertain significance	1	0	0.652381	0.49027	0	0.475	0	0.87	0.409	0.16525	0.321454	0.6298	0.917241	0.003	0.01	0.580342	0.55
BRCA2	NM_000059	c.1385A>G	p.E462G	missense	98	5.3	0.002	0.221	0	0.06	NA	13.266	0.97613	0.418599	1.217	1.199	0.738	0.993	1.4	-1.01	5.71	2.4e-05	N;N	8.925	0.999999	0.129	0.00724081	-0.15077	-0.9834	reviewed by expert panel	Genetics Diagnostic Laboratory,Children's Hospital of Eastern Ontario;Vantari Genetics;Counsyl;Ambry Genetics;GeneDx;Invitae;Sharing Clinical Reports Project (SCRP);PreventionGenetics,PreventionGenetics;Breast Cancer Information Core (BIC) (BRCA2);Emory Genetics Laboratory,Emory University;Evidence-based Network for the Interpretation of Germline Mutant Alleles (ENIGMA)	Uncertain significance;Benign;Likely benign;Benign;Likely benign;Benign;Benign;Likely benign;Uncertain significance;Benign;Benign	1	0	0.442857	0.951351	0.002	0.221	0	0.94	0.282036	0.349105	0.97613	0.707233	0.999931	0.738	0.993	0.564103	0.536071
BRCA2	NM_000059	c.1447G>C	p.A483P	missense	27	-1.37	0	0.037	0	0.31	0.368	3.0532	0.037596	1.80976	-0.516	0.097	0.002	0.001	1.735	-0.93	5.74	0	N;N	8.942	0.990162	0.221	-0.809564	-0.914546	-0.9171	criteria provided, conflicting interpretations	Sharing Clinical Reports Project (SCRP);Ambry Genetics;Invitae;Breast Cancer Information Core (BIC) (BRCA2)	Uncertain significance;Likely benign;not provided;Uncertain significance	2	0	0.104762	0.590811	0	0.037	0	0.69	0.368	0.0803474	0.037596	0.649467	0.923931	0.002	0.001	0.592735	0.533214
BRCA2	NM_000059	c.1460C>A	p.A487E	missense	107	-0.174	0	0.001	0	0.08	NA	9.2285	0.226413	1.29684	0.085	0.077	0.216	0.718	1.795	-0.75	5.8	0	N;N	6.925	0.987175	0.193	-0.653916	-0.794711	-0.8475	criteria provided, conflicting interpretations	Counsyl;Breast Cancer Information Core (BIC) (BRCA2);Sharing Clinical Reports Project (SCRP);Invitae;GeneDx;Ambry Genetics	Likely benign;Uncertain significance;Benign;Benign;Likely benign;Benign	1	0	0.485714	0.655459	0	0.001	0	0.92	0.286209	0.242855	0.226413	0.6695	0.922552	0.216	0.718	0.597863	0.526786
BRCA2	NM_000059	c.1472C>G	p.T491S	missense	58	-0.493	0	0.001	0	0.59	0.189	4.8202	0.958045	0.480542	-0.494	-0.587	0.003	0.003	1.15	-0.78	5.76	0	N;N	1.837	0.987876	0.257	-1.40225	-1.42925	-0.9062	criteria provided, conflicting interpretations	GeneDx;Sharing Clinical Reports Project (SCRP)	Uncertain significance;Likely benign	2	0	0.252381	0.638216	0	0.001	0	0.41	0.189	0.126847	0.958045	0.6502	0.876759	0.003	0.003	0.542735	0.527857
BRCA2	NM_000059	c.1504A>C	p.K502Q	missense	53	4.21	0	0.799	0	0.13	0.253	6.1609	0.943399	0.533478	0.858	1.199	0.024	0.068	1.59	-0.7	5.68	0	N;N	11.71	0.998978	0.163	-0.662514	-0.665987	-0.915	criteria provided, conflicting interpretations	Breast Cancer Information Core (BIC) (BRCA2);Ambry Genetics;GeneDx	Benign;Likely benign;Uncertain significance	2	0	0.228571	0.892432	0	0.799	0	0.87	0.253	0.162129	0.943399	0.695267	0.999931	0.024	0.068	0.580342	0.525
BRCA2	NM_000059	c.1513A>G	p.I505V	missense	29	-5.59	0	0.988	0	0.42	0.244	5.9749	0.850826	0.675518	-2.171	1.199	0.005	0.01	1.935	-0.18	5.88	0	N;N	8.218	0.99977	0.195	-1.08311	-1.2011	-0.9672	criteria provided, single submitter	Ambry Genetics;Sharing Clinical Reports Project (SCRP)	Likely benign;Likely benign	2	0	0.114286	0.362703	0	0.988	0	0.58	0.244	0.157234	0.850826	0.5943	0.999931	0.005	0.01	0.609829	0.506429
BRCA2	NM_000059	c.1514T>C	p.I505T	missense	89	4.13	0.001	0.996	0	0.1	NA	9.2402	0.850826	0.675518	0.42	1.061	0.115	0.651	1.935	-0.88	5.87	0	N;N	5.257	0.998816	0.216	-0.229595	-0.299979	-0.86	criteria provided, multiple submitters, no conflicts	Biesecker Lab/Human Development Section,National Institutes of Health;Ambry Genetics;Genetics Diagnostic Laboratory,Children's Hospital of Eastern Ontario;PreventionGenetics,PreventionGenetics;Michigan Medical Genetics Laboratories,University of Michigan;Institute for Biomarker Research,Medical Diagnostic Laboratories, L.L.C.;Illumina Clinical Services Laboratory,Illumina;Invitae;Counsyl;Breast C…	Likely benign;Benign;Likely benign;Likely benign;Likely benign;Likely benign;Likely benign;Benign;Likely benign;Benign;Likely benign;Likely benign;Benign;Likely benign	1	0	0.4	0.888108	0.001	0.996	0	0.9	0.266632	0.243163	0.850826	0.680667	0.990414	0.115	0.651	0.609829	0.531429
BRCA2	NM_000059	c.1538A>G	p.K513R	missense	26	2.75	0.99	0.767	0	0.03	0.158	3.0078	0.924679	0.539313	3.776	1.199	0.023	0.072	1.1	-0.38	5.84	0	N;N	10.08	0.99497	0.191	-0.471504	-0.409446	-0.8764	reviewed by expert panel	Breast Cancer Information Core (BIC) (BRCA2);Evidence-based Network for the Interpretation of Germline Mutant Alleles (ENIGMA);GeneDx;Counsyl;Ambry Genetics;Invitae;Genetics Diagnostic Laboratory,Children's Hospital of Eastern Ontario	Uncertain significance;Benign;Likely benign;Benign;Benign;Uncertain significance;Uncertain significance	1	0	0.1	0.813514	0.99	0.767	0	0.97	0.158	0.0791526	0.924679	0.792533	0.999931	0.023	0.072	0.538462	0.513571
BRCA2	NM_000059	c.1544C>T	p.T515I	missense	89	3.52	0.003	0.384	0	0.18	0.115	7.505	0.93403	0.524957	0.684	0.065	0.033	0.099	1.935	-1.27	5.58	0	N;N	11.58	0.997774	0.179	-0.657254	-0.668543	-0.9163	criteria provided, single submitter	Ambry Genetics	Likely benign	2	0	0.4	0.855135	0.003	0.384	0	0.82	0.115	0.1975	0.93403	0.689467	0.921724	0.033	0.099	0.609829	0.545357
BRCA2	NM_000059	c.1564G>C	p.G522R	missense	125	2.54	0	0	0	0.43	NA	5.6239	0.271305	1.2479	0.664	0.135	0.174	0.766	1.5	-0.87	5.91	0	N;N	9.836	0.995021	0.254	-0.615299	-0.682724	-0.8987	criteria provided, conflicting interpretations	Invitae;GeneDx;Biesecker Lab/Human Development Section,National Institutes of Health;Ambry Genetics;Breast Cancer Information Core (BIC) (BRCA2);Sharing Clinical Reports Project (SCRP)	Uncertain significance;Likely benign;Uncertain significance;Likely benign;Uncertain significance;Uncertain significance	2	0	0.571429	0.802162	0	0	0	0.57	0.299425	0.147997	0.271305	0.6888	0.926552	0.174	0.766	0.57265	0.531071
BRCA2	NM_000059	c.1568A>G	p.H523R	missense	29	-1.66	0	0	0	0.36	0.103	4.9322	0.264363	1.24116	0.634	-0.56	0.001	0.012	0.69	-0.58	5.86	0	N;N	3.576	0.99048	0.319	-1.39264	-1.38383	-0.9221	criteria provided, conflicting interpretations	Sharing Clinical Reports Project (SCRP);GeneDx;Laboratory of Molecular Diagnosis of Cancer,West China Hospital, Sichuan University;Ambry Genetics;Invitae	Likely benign;Likely benign;Uncertain significance;Likely benign;Likely benign	2	0	0.114286	0.575135	0	0	0	0.64	0.103	0.129795	0.264363	0.6878	0.878621	0.001	0.012	0.503419	0.520714
BRCA2	NM_000059	c.1631C>T	p.T544I	missense	89	3.7	0.002	0.033	0	0.3	NA	4.8512	0.159296	1.40605	0.761	0.935	0.014	0.07	1.845	-0.94	5.87	0	N;N	1.939	0.997654	0.188	-0.559826	-0.598448	-0.9103	criteria provided, conflicting interpretations	Breast Cancer Information Core (BIC) (BRCA2);Invitae;Ambry Genetics;Counsyl;GeneDx;Sharing Clinical Reports Project (SCRP)	Uncertain significance;not provided;Likely benign;Uncertain significance;Likely benign;Likely benign	2	0	0.4	0.864865	0.002	0.033	0	0.7	0.309417	0.127663	0.159296	0.692033	0.981724	0.014	0.07	0.602137	0.533571
BRCA2	NM_000059	c.1662T>G	p.C554W	missense	215	4.32	0.001	0.959	0	0	NA	7.3262	0.992038	0.35242	0.744	1.061	0.72	0.993	1.935	-2.35	5.37	1.4e-05	N;N	9.734	0.999114	0.212	-0.116643	-0.285206	-0.9882	reviewed by expert panel	Sharing Clinical Reports Project (SCRP);Evidence-based Network for the Interpretation of Germline Mutant Alleles (ENIGMA);Genetics Diagnostic Laboratory,Children's Hospital of Eastern Ontario;CSER_CC_NCGL University of Washington Medical Center;GeneDx;Ambry Genetics;Breast Cancer Information Core (BIC) (BRCA2);Invitae	Benign;Benign;Uncertain significance;Likely benign;Likely benign;Benign;Uncertain significance;Likely benign	2	0	1	0.898378	0.001	0.959	0	1	0.357997	0.192795	0.992038	0.691467	0.990414	0.72	0.993	0.609829	0.583929
BRCA2	NM_000059	c.1744A>C	p.T582P	missense	38	2.84	0.98	0.967	0	0.26	NA	7.4253	0.845267	0.675274	2.76	1.199	0.641	0.966	1.935	-1.23	5.75	0	N;N	12.52	0.996861	0.252	0.220277	0.160029	-0.8948	reviewed by expert panel	Ambry Genetics;Invitae;Breast Cancer Information Core (BIC) (BRCA2);Sharing Clinical Reports Project (SCRP);Evidence-based Network for the Interpretation of Germline Mutant Alleles (ENIGMA)	Benign;Benign;Uncertain significance;Benign;Benign	1	0	0.157143	0.818378	0.98	0.967	0	0.74	0.345954	0.195403	0.845267	0.758667	0.999931	0.641	0.966	0.609829	0.543929
BRCA2	NM_000059	c.1744A>G	p.T582A	missense	58	2.84	0.98	0.967	0	0.6	NA	7.4253	0.845267	0.675274	2.76	1.199	0.112	0.666	1.935	-0.99	5.81	0	N;N	11.33	0.996861	0.135	-0.0784567	-0.0639677	-0.9702	criteria provided, conflicting interpretations	Invitae;Counsyl;GeneDx;Ambry Genetics;Breast Cancer Information Core (BIC) (BRCA2)	not provided;Uncertain significance;Uncertain significance;Benign;Uncertain significance	1	0	0.252381	0.818378	0.98	0.967	0	0.4	0.290568	0.195403	0.845267	0.758667	0.999931	0.112	0.666	0.609829	0.535357
BRCA2	NM_000059	c.1762A>G	p.N588D	missense	23	5.5	0.999	0.996	0	0	0.314	13.6443	0.99479	0.326771	5.386	1.191	0.045	0.255	1.1	-0.56	5.86	0.00054	N;N	16.79	0.999999	0.136	0.0393299	0.217318	-0.8433	criteria provided, multiple submitters, no conflicts	Counsyl;Sharing Clinical Reports Project (SCRP);GeneDx;Ambry Genetics	Likely benign;Likely benign;Likely benign;Likely benign	2	0	0.0857143	0.962162	0.999	0.996	0	1	0.314	0.359061	0.99479	0.8462	0.999379	0.045	0.255	0.538462	0.52
BRCA2	NM_000059	c.1769T>G	p.F590C	missense	205	5.5	1	1	65	0	0.506	13.6443	0.999999	0	4.595	1.061	0.999	1	2.015	-2.05	4.18	0.979727	D;D	19.56	0.999999	0.218	0.704948	0.681593	-1.1953	criteria provided, conflicting interpretations	Ambry Genetics;Breast Cancer Information Core (BIC) (BRCA2);Counsyl;Sharing Clinical Reports Project (SCRP);Invitae	Uncertain significance;Uncertain significance;Uncertain significance;Benign;not provided	1	0	0.952381	0.962162	1	1	1	1	0.506	0.359061	0.999999	0.819833	0.990414	0.999	1	0.616667	0.573214
BRCA2	NM_000059	c.1786G>C	p.D596H	missense	81	3.38	0.994	0.981	0	0.02	NA	5.0317	0.998049	0.250564	0.855	1.048	0.87	0.998	2.015	-1.6	5.48	0.021533	N;N	16.75	0.998877	0.217	0.334238	0.238033	-1.0173	criteria provided, multiple submitters, no conflicts	Illumina Clinical Services Laboratory,Illumina;Genetics Diagnostic Laboratory,Children's Hospital of Eastern Ontario;CSER_CC_NCGL University of Washington Medical Center;Counsyl;Ambry Genetics;Sharing Clinical Reports Project (SCRP);Illumina Clinical Services Laboratory,Illumina;ITMI;GeneDx;Michigan Medical Genetics Laboratories,University of Michigan;Breast Cancer Information Core (BIC) (BRCA2);…	Likely benign;Benign;Likely benign;Likely benign;Benign;Benign;Likely benign;not provided;Benign;Benign;not provided;Benign;Likely benign	1	0	0.361905	0.847568	0.994	0.981	0	0.98	0.360801	0.132413	0.998049	0.695167	0.989517	0.87	0.998	0.616667	0.557143
BRCA2	NM_000059	c.1792A>G	p.T598A	missense	58	-2.76	0.038	0.974	0	0.75	NA	4.618	0.843735	0.666562	-0.006	-0.577	0.002	0.001	1.1	-0.12	5.95	0	N;N	8.66	0.994443	0.236	-1.17937	-1.16836	-0.9029	criteria provided, conflicting interpretations	Counsyl;Genetics Diagnostic Laboratory,Children's Hospital of Eastern Ontario;Michigan Medical Genetics Laboratories,University of Michigan;Ambry Genetics;ITMI;Breast Cancer Information Core (BIC) (BRCA2);GeneDx;Invitae;CSER_CC_NCGL University of Washington Medical Center;Biesecker Lab/Human Development Section,National Institutes of Health;Illumina Clinical Services Laboratory,Illumina;Emory Gen…	Likely benign;Benign;Benign;Benign;not provided;not provided;Benign;Benign;Likely benign;Uncertain significance;Likely benign;Benign	1	0	0.252381	0.515676	0.038	0.974	0	0.25	0.290663	0.121526	0.843735	0.666467	0.877448	0.002	0.001	0.538462	0.504286
BRCA2	NM_000059	c.1798T>C	p.Y600H	missense	83	0.0747	0.001	0.981	0	0.28	NA	4.1297	0.871107	0.618193	0.395	-0.261	0.01	0.013	1.845	-0.58	5.55	0	N;N	14.8	0.987435	0.11	-0.772394	-0.773783	-0.9206	criteria provided, conflicting interpretations	Ambry Genetics;ITMI;Genetics Diagnostic Laboratory,Children's Hospital of Eastern Ontario;GeneDx;Illumina Clinical Services Laboratory,Illumina;Emory Genetics Laboratory,Emory University;Illumina Clinical Services Laboratory,Illumina;Breast Cancer Information Core (BIC) (BRCA2);Invitae	Benign;not provided;Uncertain significance;Likely benign;Likely benign;Benign;Likely benign;Uncertain significance;Benign	1	0	0.371429	0.668903	0.001	0.981	0	0.72	0.256503	0.108676	0.871107	0.679833	0.899241	0.01	0.013	0.602137	0.520714
BRCA2	NM_000059	c.1799A>G	p.Y600C	missense	194	-4.16	0.002	0.984	0	0.02	0.281	0.4282	0.871107	0.618193	0.047	0.158	0.01	0.013	1.5	-0.73	5.53	0.000111	N;N	11.26	0.998213	0.218	-0.808106	-0.873317	-0.8988	no assertion criteria provided	Sharing Clinical Reports Project (SCRP)	Pathogenic	5	1	0.9	0.44	0.002	0.984	0	0.98	0.281	0.0112684	0.871107	0.668233	0.928138	0.01	0.013	0.57265	0.526071
BRCA2	NM_000059	c.1804G>A	p.G602R	missense	125	3.64	0.987	0.989	0	0.07	0.16	9.7051	0.992756	0.315157	2.464	1.048	0.071	0.252	1.61	-1.18	5.73	0.050767	N;N	13.66	0.99924	0.165	-0.0681298	-0.0206935	-1.0011	reviewed by expert panel	Counsyl;Sharing Clinical Reports Project (SCRP);Genetics Diagnostic Laboratory,Children's Hospital of Eastern Ontario;Invitae;Evidence-based Network for the Interpretation of Germline Mutant Alleles (ENIGMA);GeneDx;Breast Cancer Information Core (BIC) (BRCA2);Ambry Genetics	Benign;Benign;Uncertain significance;Benign;Benign;Likely benign;Uncertain significance;Benign	1	0	0.571429	0.861622	0.987	0.989	0	0.93	0.16	0.255397	0.992756	0.7488	0.989517	0.071	0.252	0.582051	0.542143
BRCA2	NM_000059	c.1810A>G	p.K604E	missense	56	1.62	0.348	0.963	0	0.04	0.189	5.3762	0.910766	0.603238	0.789	1.199	0.028	0.261	1.28	-0.77	5.61	5e-06	N;N	14.02	0.991986	0.166	-0.204219	-0.297808	-0.9706	criteria provided, conflicting interpretations	Counsyl;Invitae;Ambry Genetics;Sharing Clinical Reports Project (SCRP);Breast Cancer Information Core (BIC) (BRCA2)	Uncertain significance;Likely benign;Benign;Benign;Uncertain significance	1	0	0.242857	0.752432	0.348	0.963	0	0.96	0.189	0.141479	0.910766	0.692967	0.999931	0.028	0.261	0.553846	0.5275
BRCA2	NM_000059	c.1814T>C	p.I605T	missense	89	0.383	0.002	0.916	0	0.54	0.231	7.9874	0.688263	0.836516	1.092	0.141	0.005	0.01	1.15	-0.73	5.62	0	N;N	6.58	0.987666	0.256	-0.914595	-0.850365	-0.9231	criteria provided, conflicting interpretations	Sharing Clinical Reports Project (SCRP);GeneDx;Counsyl;Ambry Genetics;Breast Cancer Information Core (BIC) (BRCA2)	Benign;Likely benign;Uncertain significance;Likely benign;Uncertain significance	2	0	0.4	0.685568	0.002	0.916	0	0.46	0.231	0.210195	0.688263	0.703067	0.926966	0.005	0.01	0.542735	0.526071
BRCA2	NM_000059	c.1820A>C	p.K607T	missense	78	0.306	0.138	0.863	0	0.25	0.217	5.1511	0.982427	0.421595	0.774	0.157	0.123	0.335	1.43	-0.82	5.46	0	N;N	11.36	0.987657	0.12	-0.50054	-0.570075	-0.8627	criteria provided, conflicting interpretations	Ambry Genetics;Sharing Clinical Reports Project (SCRP);Invitae;Breast Cancer Information Core (BIC) (BRCA2)	Likely benign;Benign;not provided;Uncertain significance	2	0	0.347619	0.681405	0.138	0.863	0	0.75	0.217	0.135555	0.982427	0.692467	0.928069	0.123	0.335	0.566667	0.529286
BRCA2	NM_000059	c.1865C>T	p.A622V	missense	64	2.76	0.036	0.89	0	0.29	0.238	6.7564	0.830353	0.673893	0.136	0.935	0.064	0.286	2.015	-0.73	5.79	0	N;N	10.35	0.995799	0.159	-0.268738	-0.352236	-0.9255	criteria provided, conflicting interpretations	Ambry Genetics;Breast Cancer Information Core (BIC) (BRCA2);Sharing Clinical Reports Project (SCRP);Invitae	Likely benign;Uncertain significance;Likely benign;Uncertain significance	2	0	0.280952	0.814054	0.036	0.89	0	0.71	0.238	0.1778	0.830353	0.6712	0.981724	0.064	0.286	0.616667	0.526071
BRCA2	NM_000059	c.1889C>T	p.T630I	missense	89	-0.115	0	0.006	0	0.25	NA	1.6343	0.611326	0.892392	-0.636	-0.444	0.014	0.062	1.87	-1.07	5.69	0	N;N	11.28	0.987602	0.161	-0.706532	-0.833971	-0.9245	reviewed by expert panel	Genetic Services Laboratory, University of Chicago;Evidence-based Network for the Interpretation of Germline Mutant Alleles (ENIGMA);Biesecker Lab/Human Development Section,National Institutes of Health;Sharing Clinical Reports Project (SCRP);Counsyl;Breast Cancer Information Core (BIC) (BRCA2);Invitae;GeneDx;Ambry Genetics	Likely benign;Benign;Uncertain significance;Uncertain significance;Likely benign;Uncertain significance;Benign;Likely benign;Benign	2	0	0.4	0.658649	0	0.006	0	0.75	0.268817	0.0430079	0.611326	0.645467	0.886621	0.014	0.062	0.604274	0.538214
BRCA2	NM_000059	c.1964C>G	p.P655R	missense	103	1.27	0	0.99	0	0.47	NA	4.9044	0.740711	0.777902	0.212	0.892	0.125	0.561	1.32	-1.3	5.82	0	N;N	8.835	0.941782	0.15	-0.499842	-0.551581	-0.8896	reviewed by expert panel	Division of Genomic Diagnostics,The Children's Hospital of Philadelphia;Evidence-based Network for the Interpretation of Germline Mutant Alleles (ENIGMA);Emory Genetics Laboratory,Emory University;GeneDx;Ambry Genetics;Breast Cancer Information Core (BIC) (BRCA2);Biesecker Lab/Human Development Section,National Institutes of Health;Invitae;Genetics Diagnostic Laboratory,Children's Hospital of Eas…	Likely benign;Benign;Likely benign;Benign;Benign;Uncertain significance;Uncertain significance;Benign;Uncertain significance;Likely benign;Likely benign	2	0	0.466667	0.733514	0	0.99	0	0.53	0.267953	0.129063	0.740711	0.673733	0.978759	0.125	0.561	0.557265	0.546429
BRCA2	NM_000059	c.2125C>G	p.L709V	missense	32	-1.91	0	0.006	0	0.35	0.117	2.2101	0.334025	1.19151	-0.775	0.031	0.003	0.01	1.67	-1.59	0.71	0	N;N	5.983	0.845707	0.122	-1.23363	-1.27306	-1.0403	criteria provided, conflicting interpretations	Ambry Genetics;Invitae;GeneDx;Breast Cancer Information Core (BIC) (BRCA2)	Likely benign;not provided;Uncertain significance;Uncertain significance	2	0	0.128571	0.561622	0	0.006	0	0.65	0.117	0.0581605	0.334025	0.640833	0.919379	0.003	0.01	0.587179	0.556786
BRCA2	NM_000059	c.2138A>T	p.Q713L	missense	113	3.06	0	0.008	0	0.03	NA	6.8912	0.991683	0.305989	0.007	-0.355	0.055	0.143	2.285	-4.39	-0.21	0	N;N	7.499	0.943815	0.274	-0.63889	-0.699853	-0.8494	criteria provided, conflicting interpretations	GeneDx;CSER_CC_NCGL University of Washington Medical Center;Pathway Genomics;Ambry Genetics;Michigan Medical Genetics Laboratories,University of Michigan;Sharing Clinical Reports Project (SCRP);ITMI;Breast Cancer Information Core (BIC) (BRCA2);Invitae	Likely benign;Uncertain significance;Likely benign;Likely benign;Likely benign;Uncertain significance;not provided;Uncertain significance;Benign	2	0	0.514286	0.83027	0	0.008	0	0.97	0.324327	0.181347	0.991683	0.6669	0.892759	0.055	0.143	0.639744	0.656786
BRCA2	NM_000059	c.2233A>G	p.K745E	missense	56	2.35	0.937	0.038	0	1	NA	7.5398	0.956106	0.485877	0.597	-0.428	0	0	0	2.4	0.23	0	N;N	0	0.860685	0.12	-1.53035	-1.33375	-0.9608	criteria provided, conflicting interpretations	GeneDx;Counsyl;Ambry Genetics;Invitae	Likely benign;Uncertain significance;Likely benign;Uncertain significance	2	0	0.242857	0.791892	0.937	0.038	0	0	0.326627	0.198416	0.956106	0.686567	0.887724	0	0	0.444444	0.414286
BRCA2	NM_000059	c.2320A>G	p.T774A	missense	58	-7.5	0	0.003	0	0.57	NA	1.0298	0.558233	0.949333	-0.352	-0.235	0	0	0.75	-0.53	-0.03	0	N;N	0.74	0.999832	0.159	-1.81191	-1.82022	-1.0548	criteria provided, conflicting interpretations	Ambry Genetics;Invitae;Breast Cancer Information Core (BIC) (BRCA2);Sharing Clinical Reports Project (SCRP);Counsyl;ITMI;GeneDx;Michigan Medical Genetics Laboratories,University of Michigan	Benign;Benign;Uncertain significance;Benign;Uncertain significance;not provided;Likely benign;Likely benign	1	0	0.252381	0.259459	0	0.003	0	0.43	0.298249	0.0271	0.558233	0.654933	0.901034	0	0	0.508547	0.518929
BRCA2	NM_000059	c.2332G>A	p.V778I	missense	29	0.538	0	0	0	0.45	0.158	0.9556	0.908761	0.588897	0.793	-1.154	0.002	0.003	0.69	-0.59	-0.17	0	N;N	3.838	0.933168	0.154	-1.44357	-1.40199	-1.0666	criteria provided, conflicting interpretations	Sharing Clinical Reports Project (SCRP);GeneDx;Ambry Genetics;Quest Diagnostics Nichols Institute San Juan Capistrano;Invitae	Uncertain significance;Likely benign;Likely benign;Uncertain significance;Uncertain significance	2	0	0.114286	0.693946	0	0	0	0.55	0.158	0.0251474	0.908761	0.6931	0.837655	0.002	0.003	0.503419	0.521071
BRCA2	NM_000059	c.2348T>G	p.V783G	missense	109	-6.67	0	0.006	0	0.13	0.477	1.3235	0.514853	0.984595	-0.634	0.015	0.005	0.002	1.905	-4.57	-0.31	0	N;N	7.956	0.999659	0.266	-1.11372	-1.26439	-0.8888	criteria provided, conflicting interpretations	Ambry Genetics;Counsyl;Sharing Clinical Reports Project (SCRP)	Uncertain significance;Uncertain significance;Likely benign	2	0	0.495238	0.304324	0	0.006	0	0.87	0.477	0.0348289	0.514853	0.645533	0.918276	0.005	0.002	0.607265	0.663214
BRCA2	NM_000059	c.2350A>G	p.M784V	missense	21	-5.51	0	0.026	0	1	NA	15.1857	0.358312	1.14277	-1.173	-0.328	0	0	-0.55	1.09	0.11	0	N;N	0	0.999093	0.202	-1.85967	-1.81254	-0.9239	reviewed by expert panel	Counsyl;Illumina Clinical Services Laboratory,Illumina;Ambry Genetics;GeneDx;Sharing Clinical Reports Project (SCRP);Evidence-based Network for the Interpretation of Germline Mutant Alleles (ENIGMA);Laboratory of Genomics and Molecular Biology,A. C. Camargo Cancer Center;Illumina Clinical Services Laboratory,Illumina;Invitae;ITMI;Biesecker Lab/Human Development Section,National Institutes of Heal…	Benign;Likely benign;Benign;Benign;Benign;Benign;Uncertain significance;Likely benign;Benign;not provided;Benign;Uncertain significance	1	0	0.0761905	0.367027	0	0.026	0	0	0.315289	0.399624	0.358312	0.627567	0.894621	0	0	0.397436	0.461071
BRCA2	NM_000059	c.2416G>C	p.D806H	missense	81	1.3	0	0.002	0	0.21	NA	9.5882	0.0550135	1.67451	0.659	-0.256	0.359	0.855	1.79	-2.05	-0.17	0	N;N	8.777	0.942274	0.289	-0.578989	-0.70316	-0.919	reviewed by expert panel	Evidence-based Network for the Interpretation of Germline Mutant Alleles (ENIGMA);Ambry Genetics;Invitae;Breast Cancer Information Core (BIC) (BRCA2);Counsyl;GeneDx;Sharing Clinical Reports Project (SCRP)	Benign;Benign;Likely benign;Uncertain significance;Likely benign;Likely benign;Benign	2	0	0.361905	0.735135	0	0.002	0	0.79	0.313751	0.252321	0.0550135	0.688633	0.899586	0.359	0.855	0.597436	0.573214
BRCA2	NM_000059	c.2429C>T	p.T810I	missense	89	1.72	0.001	0.767	0	0.22	0.198	1.8009	0.971714	0.445312	0.132	-0.488	0.004	0.004	0.725	-3.8	-0.08	0	N;N	3.44	0.949672	0.206	-1.08577	-1.05126	-1.0513	criteria provided, conflicting interpretations	Breast Cancer Information Core (BIC) (BRCA2);Ambry Genetics;GeneDx;Invitae	Uncertain significance;Likely benign;Likely benign;not provided	2	0	0.4	0.757838	0.001	0.767	0	0.78	0.198	0.0473921	0.971714	0.671067	0.883586	0.004	0.004	0.50641	0.635714
BRCA2	NM_000059	c.2459A>G	p.D820G	missense	94	4.4	0.226	0.077	0	0.32	0.238	8.9887	0.827171	0.677608	0.504	1.119	0.004	0.005	0.345	-3.16	-0.02	0	N;N	7.161	0.997277	0.262	-0.609687	-0.52569	-0.9807	criteria provided, conflicting interpretations	Sharing Clinical Reports Project (SCRP);Breast Cancer Information Core (BIC) (BRCA2);Ambry Genetics;Counsyl;Invitae	Likely benign;Uncertain significance;Likely benign;Uncertain significance;Uncertain significance	2	0	0.42381	0.902703	0.226	0.077	0	0.68	0.238	0.236545	0.827171	0.683467	0.994414	0.004	0.005	0.473932	0.612857
BRCA2	NM_000059	c.2572A>G	p.R858G	missense	125	1.35	0	0.034	0	0.27	0.341	6.0281	0.538813	0.964654	0.361	0.141	0.007	0.007	0	-0.97	0.94	0	N;N	1.813	0.943059	0.164	-1.17487	-1.1487	-1.0048	criteria provided, multiple submitters, no conflicts	GeneDx;Sharing Clinical Reports Project (SCRP);Ambry Genetics	Likely benign;Likely benign;Likely benign	2	0	0.571429	0.737838	0	0.034	0	0.73	0.341	0.158634	0.538813	0.6787	0.926966	0.007	0.007	0.444444	0.534643
BRCA2	NM_000059	c.2589T>A	p.N863K	missense	94	-3.43	0	0.014	0	0.37	NA	1.0565	0.428812	1.06698	-2.249	-0.67	0	0	-0.345	-1.68	0.61	0	N;N	6.079	0.987	0.05	-1.53675	-1.5376	-1.0658	criteria provided, conflicting interpretations	Breast Cancer Information Core (BIC) (BRCA2);Invitae;Sharing Clinical Reports Project (SCRP);Ambry Genetics	Uncertain significance;not provided;Benign;Benign	1	0	0.42381	0.479459	0	0.014	0	0.63	0.303224	0.0278026	0.428812	0.5917	0.871034	0	0	0.414957	0.56
BRCA2	NM_000059	c.2680G>A	p.V894I	missense	29	-0.979	0	0.792	0	0.52	NA	11.537	0.401886	1.09022	0.093	0.088	0.001	0.001	-0.155	-0.11	0.61	0	N;N	1.628	0.937564	0.06	-1.00075	-0.984556	-1.017	reviewed by expert panel	GeneDx;Invitae;Breast Cancer Information Core (BIC) (BRCA2);Ambry Genetics;Counsyl;Evidence-based Network for the Interpretation of Germline Mutant Alleles (ENIGMA);Department of Medical Genetics,University Hospital of North Norway;Sharing Clinical Reports Project (SCRP)	Likely benign;Benign;Uncertain significance;Benign;Benign;Benign;Likely benign;Benign	1	0	0.114286	0.611946	0	0.792	0	0.48	0.331385	0.303605	0.401886	0.669767	0.92331	0.001	0.001	0.431197	0.503929
BRCA2	NM_000059	c.2698A>G	p.N900D	missense	23	3.52	0	0.023	0	0.63	NA	9.2395	0.5504	0.955276	0.473	1.119	0.105	0.454	2.14	-1.94	0.94	0	N;N	5.688	0.992863	0.059	-0.747968	-0.748352	-1.0668	criteria provided, conflicting interpretations	Ambry Genetics;Counsyl;Breast Cancer Information Core (BIC) (BRCA2);Invitae	Likely benign;Uncertain significance;Uncertain significance;Uncertain significance	2	0	0.0857143	0.855135	0	0.023	0	0.37	0.316757	0.243145	0.5504	0.682433	0.994414	0.105	0.454	0.62735	0.569286
BRCA2	NM_000059	c.2716A>G	p.T906A	missense	58	-2.28	0	0.225	0	0.11	0.181	4.6587	0.670615	0.847919	0.113	-0.339	0.009	0.024	1.81	-2.4	0.9	0	N;N	13.11	0.964279	0.134	-1.12645	-1.16801	-1.0017	criteria provided, conflicting interpretations	GeneDx;Ambry Genetics;Sharing Clinical Reports Project (SCRP);Invitae;Breast Cancer Information Core (BIC) (BRCA2);Genetics Diagnostic Laboratory,Children's Hospital of Eastern Ontario	Likely benign;Likely benign;Benign;Likely benign;Uncertain significance;Likely benign	2	0	0.252381	0.541622	0	0.225	0	0.89	0.181	0.122597	0.670615	0.670433	0.893862	0.009	0.024	0.599145	0.585714
BRCA2	NM_000059	c.2771A>T	p.N924I	missense	149	0.515	0.001	0.7	0	0.01	0.797	5.6673	0.946071	0.535474	0.48	1.119	0.694	0.988	2.65	-8.01	0.06	0	N;N	17.08	0.93347	0.237	-0.306661	-0.486258	-0.8502	criteria provided, conflicting interpretations	Ambry Genetics;Invitae;Sharing Clinical Reports Project (SCRP);Breast Cancer Information Core (BIC) (BRCA2)	Uncertain significance;Likely benign;Likely benign;Uncertain significance	2	0	0.685714	0.692703	0.001	0.7	0	0.99	0.797	0.149139	0.946071	0.682667	0.994414	0.694	0.988	0.67094	0.786071
BRCA2	NM_000059	c.2786T>C	p.L929S	missense	145	-1.7	0	0.025	0	0.04	NA	11.412	0.652577	0.843266	-0.28	-0.291	0.024	0.091	1.245	-1.8	0.23	0	N;N	8.566	0.949082	0.108	-1.19406	-1.23608	-1.0336	reviewed by expert panel	Evidence-based Network for the Interpretation of Germline Mutant Alleles (ENIGMA);Emory Genetics Laboratory,Emory University;Breast Cancer Information Core (BIC) (BRCA2);Invitae;Michigan Medical Genetics Laboratories,University of Michigan;Illumina Clinical Services Laboratory,Illumina;Sharing Clinical Reports Project (SCRP);ITMI;Illumina Clinical Services Laboratory,Illumina;Ambry Genetics;GeneD…	Benign;Benign;Benign;Benign;Benign;Likely benign;Benign;not provided;Likely benign;Benign;Benign;Benign	1	0	0.666667	0.572973	0	0.025	0	0.96	0.338994	0.300316	0.652577	0.657333	0.897172	0.024	0.091	0.550855	0.564286
BRCA2	NM_000059	c.2803G>A	p.D935N	missense	23	-0.456	0	0.011	0	0.55	NA	1.135	0.915512	0.57422	0.312	0.98	0.012	0.055	2.67	-3.62	0.31	0	N;N	17.12	0.772181	0.092	-0.859175	-0.909443	-1.0439	criteria provided, multiple submitters, no conflicts	Sharing Clinical Reports Project (SCRP);Counsyl;Illumina Clinical Services Laboratory,Illumina;Emory Genetics Laboratory,Emory University;ITMI;Ambry Genetics;Illumina Clinical Services Laboratory,Illumina;Invitae;Genetics Diagnostic Laboratory,Children's Hospital of Eastern Ontario;Breast Cancer Information Core (BIC) (BRCA2);GeneDx	Benign;Likely benign;Likely benign;Likely benign;not provided;Benign;Likely benign;Benign;Benign;Benign;Benign	1	0	0.0857143	0.640216	0	0.011	0	0.45	0.303957	0.0298684	0.915512	0.677067	0.984828	0.012	0.055	0.67265	0.629286
BRCA2	NM_000059	c.2837A>G	p.D946G	missense	94	-2.85	0.001	0.046	0	0.13	0.409	3.0392	0.960453	0.488693	0.252	1.119	0.004	0.006	1.845	-4.82	0.02	0	N;N	14.5	0.897495	0.225	-1.00642	-1.06429	-1.0364	criteria provided, conflicting interpretations	GeneDx;Invitae;Breast Cancer Information Core (BIC) (BRCA2);Ambry Genetics	Uncertain significance;not provided;Uncertain significance;Likely benign	2	0	0.42381	0.510811	0.001	0.046	0	0.87	0.409	0.0799789	0.960453	0.675067	0.994414	0.004	0.006	0.602137	0.672143
BRCA2	NM_000059	c.2957A>G	p.N986S	missense	46	3.47	0	0.018	0	0.19	NA	5.7605	0.996766	0.268753	0.076	0.116	0.091	0.647	1.77	-3.06	0.72	0	N;N	7.944	0.949642	0.052	-0.610644	-0.663256	-1.0527	criteria provided, conflicting interpretations	Ambry Genetics;Counsyl;Breast Cancer Information Core (BIC) (BRCA2);Genetics Diagnostic Laboratory,Children's Hospital of Eastern Ontario;Invitae;GeneDx	Likely benign;Uncertain significance;Benign;Likely benign;Uncertain significance;Likely benign	2	0	0.195238	0.852432	0	0.018	0	0.81	0.291529	0.151592	0.996766	0.6692	0.925241	0.091	0.647	0.595726	0.609286
BRCA2	NM_000059	c.2960A>T	p.N987I	missense	149	1.78	0	0.061	0	0.11	NA	4.9597	0.247094	1.26542	0.799	-0.059	0.23	0.744	2.61	-6.11	0.62	0	N;N	9.104	0.820186	0.147	-0.529794	-0.637845	-1.0228	reviewed by expert panel	Counsyl;Evidence-based Network for the Interpretation of Germline Mutant Alleles (ENIGMA);Breast Cancer Information Core (BIC) (BRCA2);GeneDx;Sharing Clinical Reports Project (SCRP);ITMI;Invitae;Emory Genetics Laboratory,Emory University;Illumina Clinical Services Laboratory,Illumina;Pathway Genomics;Ambry Genetics;Illumina Clinical Services Laboratory,Illumina;Michigan Medical Genetics Laborator…	Benign;Benign;Benign;Benign;Benign;not provided;Benign;Benign;Likely benign;Likely benign;Benign;Likely benign;Benign	1	0	0.685714	0.761081	0	0.061	0	0.89	0.357523	0.130518	0.247094	0.6933	0.913172	0.23	0.744	0.667521	0.718214
BRCA2	NM_000059	c.2969T>A	p.M990K	missense	95	-2.81	0	0.005	0	1	0.398	5.0694	0.2436	1.26405	-0.147	-0.248	0	0	1.84	-2.89	5.91	0	N;N	0.005	0.901682	0.338	-1.50223	-1.47927	-0.9392	criteria provided, single submitter	Ambry Genetics	Likely benign	2	0	0.428571	0.512973	0	0.005	0	0	0.398	0.133405	0.2436	0.661767	0.900138	0	0	0.601709	0.603214
BRCA2	NM_000059	c.2971A>G	p.N991D	missense	23	3.08	0	0.007	0	1	NA	5.1551	0.958994	0.490245	-0.04	0.126	0	0	-1.7	2.13	6.06	0	P;P	0	0.902416	0.04	-1.39355	-1.2671	-1.0039	reviewed by expert panel	Illumina Clinical Services Laboratory,Illumina;PreventionGenetics,PreventionGenetics;Evidence-based Network for the Interpretation of Germline Mutant Alleles (ENIGMA);Illumina Clinical Services Laboratory,Illumina;GeneDx;Ambry Genetics;Color Genomics, Inc.;Counsyl;Breast Cancer Information Core (BIC) (BRCA2);Emory Genetics Laboratory,Emory University;Sharing Clinical Reports Project (SCRP);Biesec…	Benign;Benign;Benign;Benign;Benign;Benign;Benign;Benign;not provided;Benign;Benign;Benign;not provided;Benign	1	0	0.0857143	0.831351	0	0.007	0	0	0.295146	0.135661	0.958994	0.665333	0.925931	0	0	0.299145	0.423929
BRCA2	NM_000059	c.2987T>G	p.L996R	missense	102	-2.84	0	0.001	0	0.57	NA	6.6245	0.219039	1.32484	-0.223	-0.243	0.186	0.437	2.86	-3.56	5.81	0	N;N	0.424	0.906206	0.175	-1.24621	-1.33357	-0.91	criteria provided, conflicting interpretations	Invitae;Illumina Clinical Services Laboratory,Illumina;Breast Cancer Information Core (BIC) (BRCA2);Ambry Genetics;GeneDx;Illumina Clinical Services Laboratory,Illumina	Uncertain significance;Uncertain significance;Uncertain significance;Likely benign;Likely benign;Uncertain significance	2	0	0.461905	0.511351	0	0.001	0	0.43	0.296279	0.174329	0.219039	0.659233	0.900483	0.186	0.437	0.688889	0.627143
BRCA2	NM_000059	c.3032C>G	p.T1011R	missense	71	5.89	1	1	0	0	NA	20.3009	0.999999	0	5.857	0.92	1	1	2.89	-5.53	-2.88	0.999988	D;D	21.7	1	0.72	0.722274	0.755709	0.7828	criteria provided, conflicting interpretations	Invitae;Ambry Genetics;GeneDx;Counsyl;CSER_CC_NCGL University of Washington Medical Center;Sharing Clinical Reports Project (SCRP);Breast Cancer Information Core (BIC) (BRCA2)	Likely benign;Likely benign;Uncertain significance;Uncertain significance;Likely benign;Likely benign;Uncertain significance	2	0	0.314286	0.983243	1	1	0	1	0.717782	0.534234	0.999999	0.8619	0.98069	1	1	0.691453	0.6975
BRCA2	NM_000059	c.3055C>G	p.L1019V	missense	32	3.07	0.991	0.96	0	0.03	NA	3.1388	0.990143	0.317533	0.344	-0.441	0.017	0.013	0.815	-1.73	0.84	0.01907	N;N	7.474	0.904486	0.231	-0.76043	-0.579955	-1.0347	reviewed by expert panel	Evidence-based Network for the Interpretation of Germline Mutant Alleles (ENIGMA);CSER_CC_NCGL University of Washington Medical Center;GeneDx;Sharing Clinical Reports Project (SCRP);Ambry Genetics;Breast Cancer Information Core (BIC) (BRCA2);Invitae	Benign;Likely benign;Likely benign;Benign;Benign;Uncertain significance;Benign	1	0	0.128571	0.830811	0.991	0.96	0	0.97	0.324079	0.0826	0.990143	0.678133	0.886828	0.017	0.013	0.514103	0.561786
BRCA2	NM_000059	c.3073A>G	p.K1025E	missense	56	2.06	0.99	0.616	0	0.14	NA	6.6354	0.938697	0.542088	2.199	1.178	0.433	0.811	1.525	-3.06	-0.94	1e-06	N;N	12.53	0.843866	0.375	-0.0204082	0.00936828	-0.8406	criteria provided, conflicting interpretations	Ambry Genetics;GeneDx;Invitae;Breast Cancer Information Core (BIC) (BRCA2);Sharing Clinical Reports Project (SCRP)	Likely benign;Likely benign;Uncertain significance;Uncertain significance;Benign	2	0	0.242857	0.776216	0.99	0.616	0	0.86	0.417001	0.174616	0.938697	0.739967	0.998483	0.433	0.811	0.574786	0.609286
BRCA2	NM_000059	c.3173A>G	p.K1058R	missense	26	2.89	0.136	0.542	0	0.37	0.293	3.4763	0.999491	0.172417	0.596	1.066	0.199	0.405	2.515	-2.34	5.63	2e-05	N;N	12.98	0.911974	0.117	-0.413158	-0.441144	-0.9183	criteria provided, conflicting interpretations	Sharing Clinical Reports Project (SCRP);Emory Genetics Laboratory,Emory University	Benign;Uncertain significance	1	0	0.1	0.821081	0.136	0.542	0	0.63	0.293	0.0914816	0.999491	0.686533	0.990759	0.199	0.405	0.659402	0.583571
BRCA2	NM_000059	c.3218A>G	p.Q1073R	missense	43	1.42	0.002	0.004	0	0.25	NA	2.1491	0.536804	0.965879	1.48	0.147	0.307	0.875	2.45	-3.4	5.5	0	N;N	4.411	0.831324	0.174	-0.561231	-0.704773	-0.9147	criteria provided, conflicting interpretations	Breast Cancer Information Core (BIC) (BRCA2);Counsyl;Sharing Clinical Reports Project (SCRP);Ambry Genetics;GeneDx;Invitae	Uncertain significance;Uncertain significance;Likely benign;Uncertain significance;Likely benign;Uncertain significance	2	0	0.180952	0.741622	0.002	0.004	0	0.75	0.291716	0.0565553	0.536804	0.716	0.927379	0.307	0.875	0.653846	0.621429
BRCA2	NM_000059	c.3254A>G	p.H1085R	missense	29	2.94	0	0.001	0	0.35	NA	2.9474	0.471087	1.0282	1.019	0.13	0.003	0.004	2.79	-5.44	5.81	0	N;N	1.005	0.904853	0.277	-0.934195	-0.960008	-0.8586	criteria provided, conflicting interpretations	Invitae;Sharing Clinical Reports Project (SCRP);Breast Cancer Information Core (BIC) (BRCA2);Ambry Genetics	Uncertain significance;Likely benign;Uncertain significance;Likely benign	2	0	0.114286	0.823784	0	0.001	0	0.65	0.324527	0.0775632	0.471087	0.700633	0.926207	0.003	0.004	0.682906	0.694286
BRCA2	NM_000059	c.3256A>G	p.I1086V	missense	29	0.0618	0	0.001	0	1	NA	3.4258	0.411739	1.08521	-0.41	0.111	0.002	0.003	-0.09	0.67	5.92	0	N;N	0.415	0.762056	0.115	-1.39609	-1.34952	-0.9381	criteria provided, conflicting interpretations	Genetics Diagnostic Laboratory,Children's Hospital of Eastern Ontario;Laboratory of Molecular Diagnosis of Cancer,West China Hospital, Sichuan University;Breast Cancer Information Core (BIC) (BRCA2);Invitae;Sharing Clinical Reports Project (SCRP)	Uncertain significance;Uncertain significance;Uncertain significance;Uncertain significance;Likely benign	2	0	0.114286	0.668205	0	0.001	0	0	0.298576	0.0901526	0.411739	0.653	0.924897	0.002	0.003	0.436752	0.476071
BRCA2	NM_000059	c.3262C>T	p.P1088S	missense	74	2.73	0	0.224	0	0.6	0.333	6.5674	0.95719	0.461138	0.303	0.836	0.037	0.11	1.235	-2.99	5.74	0	N;N	1.117	0.935353	0.167	-0.659843	-0.666084	-0.9193	criteria provided, conflicting interpretations	Counsyl;Invitae;Breast Cancer Information Core (BIC) (BRCA2);Ambry Genetics;GeneDx;Sharing Clinical Reports Project (SCRP)	Uncertain significance;Benign;Uncertain significance;Likely benign;Likely benign;Benign	2	0	0.328571	0.812432	0	0.224	0	0.4	0.333	0.172826	0.95719	0.676767	0.974897	0.037	0.11	0.55	0.606786
BRCA2	NM_000059	c.3304A>T	p.N1102Y	missense	143	4.5	0.503	0.993	0	0.04	NA	6.8893	0.973001	0.414884	2.087	1.066	0.823	0.996	2.69	-6.13	5.73	0	N;N	13.53	0.994066	0.128	0.401687	0.334093	-0.9794	reviewed by expert panel	Counsyl;Ambry Genetics;Sharing Clinical Reports Project (SCRP);GeneDx;Invitae;Breast Cancer Information Core (BIC) (BRCA2);Evidence-based Network for the Interpretation of Germline Mutant Alleles (ENIGMA)	Benign;Benign;Benign;Likely benign;not provided;Uncertain significance;Benign	1	0	0.657143	0.908108	0.503	0.993	0	0.96	0.445057	0.181297	0.973001	0.736233	0.990759	0.823	0.996	0.674359	0.718929
BRCA2	NM_000059	c.3326C>T	p.A1109V	missense	64	5.75	1	1	0	0	NA	19.9522	0.999996	0	5.857	0.836	0.999	1	3.325	-3.81	3.81	0.999973	D;D	24.8	1	0.346	0.858503	0.836337	-1.1962	criteria provided, conflicting interpretations	Breast Cancer Information Core (BIC) (BRCA2);Ambry Genetics;Invitae;GeneDx;Sharing Clinical Reports Project (SCRP)	Uncertain significance;Likely benign;Uncertain significance;Uncertain significance;Likely benign	2	0	0.280952	0.975676	1	1	0	1	0.500462	0.525058	0.999996	0.8619	0.974897	0.999	1	0.728632	0.636071
BRCA2	NM_000059	c.3401G>C	p.S1134T	missense	58	1.06	0.174	0.915	0	0.11	0.257	10.314	0.954936	0.538297	0.391	0.06	0.214	0.799	2.34	-1.94	5.05	0	N;N	4.492	0.944538	0.128	-0.528371	-0.653211	-0.9598	criteria provided, conflicting interpretations	Invitae;GeneDx;Ambry Genetics;Sharing Clinical Reports Project (SCRP)	Uncertain significance;Likely benign;Likely benign;Likely benign	2	0	0.252381	0.722162	0.174	0.915	0	0.89	0.257	0.271421	0.954936	0.6797	0.921379	0.214	0.799	0.644444	0.569286
BRCA2	NM_000059	c.3431T>G	p.V1144G	missense	109	0.564	0	0.839	0	0.01	0.43	0.4285	0.241251	1.28292	0.472	0.071	0.057	0.294	2.47	-4.78	5.78	0	N;N	3.773	0.933478	0.219	-0.918041	-0.965589	-0.9068	criteria provided, conflicting interpretations	Invitae;Counsyl;Breast Cancer Information Core (BIC) (BRCA2);GeneDx;Ambry Genetics;Sharing Clinical Reports Project (SCRP)	not provided;Uncertain significance;Uncertain significance;Likely benign;Uncertain significance;Likely benign	2	0	0.495238	0.695351	0	0.839	0	0.99	0.43	0.0112763	0.241251	0.6824	0.922138	0.057	0.294	0.655556	0.670714
BRCA2	NM_000059	c.3445A>G	p.M1149V	missense	21	-1.41	0.021	0.608	0	1	NA	7.5774	0.608109	0.908729	0.3	-0.307	0.001	0	1.74	-1.98	5.87	0	N;N	0.035	0.945404	0.334	-1.39503	-1.40014	-0.9407	criteria provided, conflicting interpretations	Sharing Clinical Reports Project (SCRP);Ambry Genetics;ITMI;Invitae;Illumina Clinical Services Laboratory,Illumina;CSER_CC_NCGL University of Washington Medical Center;Illumina Clinical Services Laboratory,Illumina;Breast Cancer Information Core (BIC) (BRCA2);GeneDx	Benign;Likely benign;not provided;Benign;Likely benign;Likely benign;Likely benign;Uncertain significance;Likely benign	2	0	0.0761905	0.588649	0.021	0.608	0	0	0.309343	0.199405	0.608109	0.676667	0.896069	0.001	0	0.593162	0.570714
BRCA2	NM_000059	c.3453C>G	p.I1151M	missense	10	0.426	0	0.103	0	0.15	0.321	5.0751	0.086312	1.65463	-0.539	0.013	0.143	0.63	2.14	-1.54	5.79	0	N;N	7.627	0.932757	0.117	-0.609651	-0.72447	-0.9143	criteria provided, conflicting interpretations	Invitae;GeneDx;Ambry Genetics;Sharing Clinical Reports Project (SCRP);Counsyl;Breast Cancer Information Core (BIC) (BRCA2)	not provided;Likely benign;Likely benign;Likely benign;Uncertain significance;Uncertain significance	2	0	0.0238095	0.687892	0	0.103	0	0.85	0.321	0.133555	0.086312	0.6487	0.918138	0.143	0.63	0.62735	0.555
BRCA2	NM_000059	c.3479G>A	p.R1160K	missense	26	1.63	0.287	0.082	0	1	NA	6.147	0.758693	0.769832	1.008	-0.267	0	0	-1.625	2.12	6.09	0	N;N	0.004	0.974245	0.041	-1.54773	-1.42573	-0.9559	criteria provided, conflicting interpretations	Sharing Clinical Reports Project (SCRP);Vantari Genetics;Ambry Genetics	Uncertain significance;Uncertain significance;Likely benign	2	0	0.1	0.752973	0.287	0.082	0	0	0.300903	0.161763	0.758693	0.700267	0.898828	0	0	0.305556	0.424286
BRCA2	NM_000059	c.3494A>G	p.H1165R	missense	29	-1.61	0	0.202	0	0.24	0.57	7.5725	1.55e-05	4.39317	-0.205	1.009	0.006	0.07	2.73	-5.2	5.7	0	N;N	4.574	0.948995	0.177	-0.94125	-1.01502	-0.9016	criteria provided, conflicting interpretations	Invitae;Counsyl;Ambry Genetics	Uncertain significance;Uncertain significance;Likely benign	2	0	0.114286	0.577838	0	0.202	0	0.76	0.57	0.199276	1.55e-05	0.659833	0.986828	0.006	0.07	0.677778	0.685714
BRCA2	NM_000059	c.3509C>T	p.A1170V	missense	64	-2.69	0	0.01	0	0.33	0.299	0.2465	0.253308	1.278	-0.704	0.619	0.003	0.011	1.425	-2.16	5.7	0	N;N	5.625	0.892815	0.214	-0.997786	-1.09183	-0.8821	criteria provided, conflicting interpretations	Sharing Clinical Reports Project (SCRP);Ambry Genetics;Invitae;Counsyl;Breast Cancer Information Core (BIC) (BRCA2)	Benign;Likely benign;not provided;Uncertain significance;Uncertain significance	2	0	0.280952	0.519459	0	0.01	0	0.67	0.299	0.00648684	0.253308	0.6432	0.959931	0.003	0.011	0.566239	0.577143
BRCA2	NM_000059	c.3515C>T	p.S1172L	missense	145	4.55	0.001	0.008	0	0.11	NA	7.9248	0.972813	0.424439	0.725	0.836	0.334	0.97	3.26	-4.89	5.63	0	N;N	11.56	0.983461	0.18	-0.0887963	-0.21309	-0.8574	reviewed by expert panel	Evidence-based Network for the Interpretation of Germline Mutant Alleles (ENIGMA);Illumina Clinical Services Laboratory,Illumina;Illumina Clinical Services Laboratory,Illumina;Invitae;Counsyl;Emory Genetics Laboratory,Emory University;Ambry Genetics;GeneDx;Breast Cancer Information Core (BIC) (BRCA2);Michigan Medical Genetics Laboratories,University of Michigan;Biesecker Lab/Human Development Sec…	Benign;Likely benign;Likely benign;Benign;Likely benign;Benign;Benign;Likely benign;Uncertain significance;Benign;Uncertain significance;Likely benign;Benign	1	0	0.666667	0.910811	0.001	0.008	0	0.89	0.343369	0.208547	0.972813	0.690833	0.974897	0.334	0.97	0.723077	0.674643
BRCA2	NM_000059	c.3568C>T	p.R1190W	missense	101	5.99	0.997	0.06	15	0.01	NA	9.4215	0.995605	0.282561	2.646	0.836	0.153	0.876	1.15	-3.11	5.77	5e-06	N;N	10.76	0.999469	0.205	-0.0825931	-0.0289039	-0.72	reviewed by expert panel	GeneDx;Department of Medical Genetics,University Hospital of North Norway;Evidence-based Network for the Interpretation of Germline Mutant Alleles (ENIGMA);Invitae;Ambry Genetics;Breast Cancer Information Core (BIC) (BRCA2)	Likely benign;Likely benign;Benign;Likely benign;Benign;Uncertain significance	2	0	0.457143	0.988649	0.997	0.06	0.230769	0.99	0.322058	0.247934	0.995605	0.754867	0.974897	0.153	0.876	0.542735	0.611071
BRCA2	NM_000059	c.3569G>A	p.R1190Q	missense	43	3.53	0.995	0.052	0	1	NA	9.1482	0.995605	0.282561	4.048	0.147	0	0	-2.055	3.09	6.09	1e-06	N;N	0.009	0.990689	0.316	-1.23221	-0.996163	-0.9415	criteria provided, conflicting interpretations	Invitae;Ambry Genetics;Breast Cancer Information Core (BIC) (BRCA2);Sharing Clinical Reports Project (SCRP);Counsyl	not provided;Likely benign;Uncertain significance;Likely benign;Uncertain significance	2	0	0.180952	0.855676	0.995	0.052	0	0	0.310626	0.240742	0.995605	0.8016	0.927379	0	0	0.268803	0.389643
BRCA2	NM_000059	c.3575T>G	p.F1192C	missense	205	-3.84	0	0.043	0	0.2	0.371	5.3593	0.28123	1.21975	-0.774	0.946	0.527	0.985	3.045	-4.88	5.75	0	N;N	9.83	0.952308	0.2	-0.549542	-0.785536	-0.9536	criteria provided, conflicting interpretations	Counsyl;Invitae;Sharing Clinical Reports Project (SCRP);Ambry Genetics;Breast Cancer Information Core (BIC) (BRCA2);GeneDx;Quest Diagnostics Nichols Institute San Juan Capistrano	Uncertain significance;not provided;Likely benign;Uncertain significance;Uncertain significance;Likely benign;Uncertain significance	2	0	0.952381	0.457297	0	0.043	0	0.8	0.371	0.141034	0.28123	0.640867	0.982483	0.527	0.985	0.704701	0.674286
BRCA2	NM_000059	c.3581G>A	p.G1194D	missense	94	-2.17	0	0	0	0.21	0.344	5.8165	0.452792	1.04145	-0.377	-0.943	0.029	0.229	1.65	-0.48	5.91	0	N;N	0.006	0.874429	0.237	-1.34897	-1.35822	-0.9303	reviewed by expert panel	Counsyl;Evidence-based Network for the Interpretation of Germline Mutant Alleles (ENIGMA);Sharing Clinical Reports Project (SCRP);Ambry Genetics;Biesecker Lab/Human Development Section,National Institutes of Health;Genetics Diagnostic Laboratory,Children's Hospital of Eastern Ontario;Invitae;Breast Cancer Information Core (BIC) (BRCA2)	Benign;Benign;Uncertain significance;Likely benign;Uncertain significance;Uncertain significance;Benign;Uncertain significance	1	0	0.42381	0.547568	0	0	0	0.79	0.344	0.153066	0.452792	0.6541	0.852207	0.029	0.229	0.58547	0.517143
BRCA2	NM_000059	c.3661T>C	p.S1221P	missense	74	5.78	1	0.996	0	0.01	0.829	10.4532	0.999996	0	3.163	0.946	0.999	1	3.3	-4.78	-0.93	0.766295	D;D	17.74	0.998941	0.629	0.673722	0.657325	0.3167	criteria provided, conflicting interpretations	Invitae;Breast Cancer Information Core (BIC) (BRCA2);GeneDx;Sharing Clinical Reports Project (SCRP);Counsyl;Ambry Genetics	Uncertain significance;Uncertain significance;Likely benign;Likely benign;Uncertain significance;Uncertain significance	2	0	0.328571	0.977297	1	0.996	0	0.99	0.829	0.275084	0.999996	0.7721	0.982483	0.999	1	0.726496	0.670714
BRCA2	NM_000059	c.3682A>G	p.N1228D	missense	23	3.36	0.42	0.633	0	0.12	0.626	8.2374	0.907585	0.590113	1.458	1.066	0.602	0.896	2.295	-3.61	-0.93	0	N;N	12.24	0.987753	0.44	-0.00741928	-0.104245	-0.6107	reviewed by expert panel	Breast Cancer Information Core (BIC) (BRCA2);Invitae;Ambry Genetics;GeneDx;Sharing Clinical Reports Project (SCRP);Division of Genomic Diagnostics,The Children's Hospital of Philadelphia;Evidence-based Network for the Interpretation of Germline Mutant Alleles (ENIGMA);Counsyl	Uncertain significance;Benign;Benign;Likely benign;Benign;Uncertain significance;Benign;Likely benign	1	0	0.0857143	0.846486	0.42	0.633	0	0.88	0.626	0.216774	0.907585	0.715267	0.990759	0.602	0.896	0.640598	0.628929
BRCA2	NM_000059	c.3715A>G	p.K1239E	missense	56	4.54	0.199	0.995	0	0.26	NA	7.8163	0.997937	0.253777	2.114	0.147	0.04	0.046	2.8	-3.38	-1.16	2.6e-05	N;N	12.45	0.984517	0.406	-0.579705	-0.47085	-0.8518	criteria provided, single submitter	Sharing Clinical Reports Project (SCRP);GeneDx	Benign;Likely benign	2	0	0.242857	0.91027	0.199	0.995	0	0.74	0.327697	0.205692	0.997937	0.737133	0.927379	0.04	0.046	0.683761	0.620714
BRCA2	NM_000059	c.3793T>A	p.C1265S	missense	112	0.217	0	0.119	0	0.48	0.314	3.9184	0.259082	1.23784	-0.315	0.067	0.001	0.004	2.56	-6.3	5.83	0	N;N	0.03	0.76508	0.232	-0.931617	-0.968226	-0.8809	reviewed by expert panel	Evidence-based Network for the Interpretation of Germline Mutant Alleles (ENIGMA)	Benign	1	0	0.509524	0.676595	0	0.119	0	0.52	0.314	0.103116	0.259082	0.656167	0.921862	0.001	0.004	0.663248	0.725
BRCA2	NM_000059	c.3814A>G	p.M1272V	missense	21	-10.5	0	0.295	0	1	NA	15.9388	0.053531	1.70188	-0.8	-1.326	0	0	0.345	-0.41	6.05	0	N;N	0.001	1	0.174	-1.92817	-2.01464	-0.8788	criteria provided, conflicting interpretations	Sharing Clinical Reports Project (SCRP);GeneDx;Invitae;Ambry Genetics;Counsyl;Breast Cancer Information Core (BIC) (BRCA2)	Benign;Likely benign;Uncertain significance;Likely benign;Uncertain significance;Uncertain significance	2	0	0.0761905	0.0972973	0	0.295	0	0	0.226	0.419442	0.053531	0.64	0.825793	0	0	0.473932	0.514643
BRCA2	NM_000059	c.3839A>T	p.D1280V	missense	152	3.06	0	0.034	0	0.13	0.264	2.8319	0.544597	0.958133	0.245	1.066	0.254	0.728	2.23	-5.63	5.72	0	N;N	2.992	0.899994	0.164	-0.370509	-0.48089	-0.895	reviewed by expert panel	GeneDx;Invitae;Breast Cancer Information Core (BIC) (BRCA2);Sharing Clinical Reports Project (SCRP);Evidence-based Network for the Interpretation of Germline Mutant Alleles (ENIGMA);Genetics Diagnostic Laboratory,Children's Hospital of Eastern Ontario;Ambry Genetics;Counsyl	Likely benign;Likely benign;Uncertain significance;Benign;Benign;Uncertain significance;Benign;Benign	1	0	0.7	0.83027	0	0.034	0	0.87	0.264	0.0745237	0.544597	0.674833	0.990759	0.254	0.728	0.635043	0.701071
BRCA2	NM_000059	c.3869G>A	p.C1290Y	missense	194	2.52	0.005	0.051	0	1	NA	8.0936	0.99702	0.270289	0.18	0.935	0.024	0.121	2.305	-8.21	5.71	0.019538	N;N	1.867	0.878377	0.209	-0.764243	-0.712467	-0.9222	reviewed by expert panel	Pathway Genomics;Illumina Clinical Services Laboratory,Illumina;GeneDx;Michigan Medical Genetics Laboratories,University of Michigan;ITMI;Evidence-based Network for the Interpretation of Germline Mutant Alleles (ENIGMA);Invitae;Sharing Clinical Reports Project (SCRP);Illumina Clinical Services Laboratory,Illumina;Ambry Genetics;Genetics Diagnostic Laboratory,Children's Hospital of Eastern Ontario…	Benign;Likely benign;Benign;Benign;not provided;Benign;Benign;Benign;Likely benign;Benign;Likely benign;Benign;Likely benign;Benign	1	0	0.9	0.801081	0.005	0.051	0	0	0.327663	0.212989	0.99702	0.672667	0.981724	0.024	0.121	0.641453	0.793214
BRCA2	NM_000059	c.3910A>G	p.T1304A	missense	58	-0.696	0	0.044	0	0.37	0.211	5.8505	0.790006	0.7318	-0.075	0.219	0.001	0.003	0.83	-0.75	5.91	0	N;N	4.104	0.773499	0.024	-1.16658	-1.17022	-0.936	criteria provided, conflicting interpretations	Breast Cancer Information Core (BIC) (BRCA2);Ambry Genetics;Sharing Clinical Reports Project (SCRP);Genetics Diagnostic Laboratory,Children's Hospital of Eastern Ontario;Invitae	Uncertain significance;Likely benign;Benign;Uncertain significance;Uncertain significance	2	0	0.252381	0.627243	0	0.044	0	0.63	0.211	0.153961	0.790006	0.664167	0.932345	0.001	0.003	0.515385	0.526786
BRCA2	NM_000059	c.3916G>A	p.V1306I	missense	29	2.02	0.783	0.151	0	0.05	NA	4.0029	0.521588	0.978845	2.014	0.129	0.012	0.024	2.755	-0.91	5.41	0	N;N	6.397	0.897558	0.1	-0.60387	-0.597635	-0.9317	reviewed by expert panel	Invitae;Division of Genomic Diagnostics,The Children's Hospital of Philadelphia;GeneDx;Sharing Clinical Reports Project (SCRP);Breast Cancer Information Core (BIC) (BRCA2);Ambry Genetics;Evidence-based Network for the Interpretation of Germline Mutant Alleles (ENIGMA)	Likely benign;Uncertain significance;Likely benign;Likely benign;Uncertain significance;Benign;Benign	2	0	0.114286	0.774054	0.783	0.151	0	0.95	0.260562	0.105339	0.521588	0.7338	0.926138	0.012	0.024	0.679915	0.5325
BRCA2	NM_000059	c.3983G>A	p.S1328N	missense	46	-3	0	0.018	0	0.52	0.12	9.2675	0.285793	1.21766	0.023	-0.672	0.005	0.011	1.305	-0.76	5.75	0	N;N	2.443	0.99805	0.073	-1.06764	-1.14754	-0.9091	criteria provided, single submitter	Ambry Genetics	Likely benign	2	0	0.195238	0.502703	0	0.018	0	0.48	0.12	0.243882	0.285793	0.667433	0.870897	0.005	0.011	0.555983	0.527143
BRCA2	NM_000059	c.4046T>C	p.I1349T	missense	89	3.35	0	0.978	0	0.12	0.533	6.1012	0.780268	0.726429	-0.328	1.043	0.118	0.421	2.44	-3.44	5.62	0	N;N	9.571	0.999803	0.165	-0.56349	-0.643112	-0.9223	reviewed by expert panel	Evidence-based Network for the Interpretation of Germline Mutant Alleles (ENIGMA);Ambry Genetics;GeneDx;Invitae;Counsyl;Breast Cancer Information Core (BIC) (BRCA2)	Benign;Benign;Likely benign;Likely benign;Benign;Uncertain significance	1	0	0.4	0.845946	0	0.978	0	0.88	0.533	0.160558	0.780268	0.655733	0.989172	0.118	0.421	0.652991	0.622857
BRCA2	NM_000059	c.4061C>T	p.T1354M	missense	81	-3.01	0.004	0.293	0	0.01	NA	7.0232	0.948851	0.534882	0.161	-0.143	0.118	0.876	0.695	-1.95	5.79	0	N;N	5.731	0.999484	0.217	-0.903191	-1.01674	-0.8139	reviewed by expert panel	Evidence-based Network for the Interpretation of Germline Mutant Alleles (ENIGMA);Emory Genetics Laboratory,Emory University;Sharing Clinical Reports Project (SCRP);Invitae;Ambry Genetics;ITMI;CSER_CC_NCGL University of Washington Medical Center;Breast Cancer Information Core (BIC) (BRCA2);Counsyl;GeneDx	Benign;Likely benign;Benign;Benign;Benign;not provided;Likely benign;Uncertain significance;Likely benign;Likely benign	2	0	0.361905	0.502162	0.004	0.293	0	0.99	0.289072	0.184821	0.948851	0.672033	0.907379	0.118	0.876	0.503846	0.569643
BRCA2	NM_000059	c.4090A>C	p.I1364L	missense	5	-2.37	0	0.001	0	0.76	NA	6.4451	0.0779755	1.60732	0.184	0.182	0.002	0.001	2.82	-1.07	5.83	0	N;N	9.558	0.999274	0.114	-0.944717	-0.990398	-0.8352	reviewed by expert panel	ITMI;Evidence-based Network for the Interpretation of Germline Mutant Alleles (ENIGMA);Counsyl;Ambry Genetics;Breast Cancer Information Core (BIC) (BRCA2);Emory Genetics Laboratory,Emory University;GeneDx;Michigan Medical Genetics Laboratories,University of Michigan;Invitae;Illumina Clinical Services Laboratory,Illumina;Illumina Clinical Services Laboratory,Illumina	not provided;Benign;Benign;Benign;Uncertain significance;Benign;Benign;Benign;Benign;Likely benign;Likely benign	1	0	0	0.536757	0	0.001	0	0.24	0.30103	0.169608	0.0779755	0.6728	0.929793	0.002	0.001	0.68547	0.538214
BRCA2	NM_000059	c.4094G>A	p.C1365Y	missense	194	-9.46	0	0	0	1	0.479	2.967	0.0191765	2.03502	-0.412	-2.228	0	0	-1.69	2.71	5.83	0	N;N	0.011	1	0.059	-1.94893	-1.91534	-0.8898	reviewed by expert panel	Evidence-based Network for the Interpretation of Germline Mutant Alleles (ENIGMA);Sharing Clinical Reports Project (SCRP);GeneDx;Invitae;Ambry Genetics;Breast Cancer Information Core (BIC) (BRCA2)	Benign;Benign;Likely benign;Benign;Benign;Uncertain significance	1	0	0.9	0.153514	0	0	0	0	0.479	0.0780789	0.0191765	0.652933	0.763586	0	0	0.3	0.403214
BRCA2	NM_000059	c.4178C>T	p.A1393V	missense	64	5.95	0.919	0.938	0	1	0.237	8.8471	0.993038	0.298737	0.822	0.141	0	0	-2.29	3.12	5.96	1e-06	N;N	0.014	0.99999	0.198	-0.925958	-0.667458	-0.9431	criteria provided, conflicting interpretations	GeneDx;Counsyl;Ambry Genetics	Likely benign;Uncertain significance;Likely benign	2	0	0.280952	0.986486	0.919	0.938	0	0	0.237	0.232818	0.993038	0.694067	0.926966	0	0	0.248718	0.388571
BRCA2	NM_000059	c.4187A>G	p.Q1396R	missense	43	3.56	1	0.862	0	0.01	NA	2.2516	0.970838	0.452338	1.808	0.214	0.015	0.02	0	-1.99	5.87	5.2e-05	N;N	7.384	0.999664	0.184	-0.574819	-0.431092	-0.869	reviewed by expert panel	Pathway Genomics;Genetics Diagnostic Laboratory,Children's Hospital of Eastern Ontario;Ambry Genetics;Division of Genomic Diagnostics,The Children's Hospital of Philadelphia;Breast Cancer Information Core (BIC) (BRCA2);Counsyl;Evidence-based Network for the Interpretation of Germline Mutant Alleles (ENIGMA);Invitae;Institute for Biomarker Research,Medical Diagnostic Laboratories, L.L.C.;ITMI;Shar…	Likely benign;Likely benign;Benign;Likely benign;Uncertain significance;Likely benign;Benign;Benign;Likely benign;not provided;Benign;Likely benign	2	0	0.180952	0.857297	1	0.862	0	0.99	0.274076	0.0592526	0.970838	0.726933	0.932	0.015	0.02	0.444444	0.571071
BRCA2	NM_000059	c.4192G>A	p.A1398T	missense	58	0.62	0.215	0.901	0	0.86	0.148	5.4586	0.339	1.15112	0.835	-0.144	0	0	-1.98	3.42	5.97	0	N;N	0.004	0.998626	0.1	-1.7361	-1.5563	-0.9373	criteria provided, single submitter	Ambry Genetics	Likely benign	2	0	0.252381	0.698378	0.215	0.901	0	0.14	0.148	0.143647	0.339	0.6945	0.90731	0	0	0.275214	0.377857
BRCA2	NM_000059	c.4241C>T	p.T1414M	missense	81	-4.98	0	0.004	0	0.11	NA	2.1436	0.932045	0.575338	-0.472	-0.306	0.001	0.002	-2.125	3.35	5.87	0	N;N	0.012	0.999954	0.044	-1.57884	-1.51728	-0.9098	reviewed by expert panel	Emory Genetics Laboratory,Emory University;Illumina Clinical Services Laboratory,Illumina;Evidence-based Network for the Interpretation of Germline Mutant Alleles (ENIGMA);ITMI;GeneDx;Counsyl;Breast Cancer Information Core (BIC) (BRCA2);Vantari Genetics;Michigan Medical Genetics Laboratories,University of Michigan;Ambry Genetics;Illumina Clinical Services Laboratory,Illumina;Invitae	Benign;Likely benign;Benign;not provided;Benign;Benign;Benign;Likely benign;Benign;Benign;Likely benign;Benign	1	0	0.361905	0.395676	0	0.004	0	0.89	0.300532	0.0564105	0.932045	0.650933	0.896138	0.001	0.002	0.262821	0.380357
BRCA2	NM_000059	c.4258G>T	p.D1420Y	missense	160	1.06	0.698	0.71	0	0.01	NA	2.2523	0.703112	0.823186	0.305	1.03	0.011	0.03	2.15	-6.6	5.71	0	N;N	10.99	0.998752	0.152	-0.56674	-0.580804	-0.9105	reviewed by expert panel	Emory Genetics Laboratory,Emory University;GeneDx;Invitae;Division of Genomic Diagnostics,The Children's Hospital of Philadelphia;Vantari Genetics;Pathway Genomics;Genetics Diagnostic Laboratory,Children's Hospital of Eastern Ontario;Counsyl;Evidence-based Network for the Interpretation of Germline Mutant Alleles (ENIGMA);Biesecker Lab/Human Development Section,National Institutes of Health;Color…	Benign;Benign;Benign;Benign;Likely benign;Likely benign;Benign;Likely benign;Benign;Benign;Benign;Benign;not provided;Likely benign;Benign;Benign;not provided	1	0	0.738095	0.722162	0.698	0.71	0	0.99	0.329511	0.0592711	0.703112	0.676833	0.988276	0.011	0.03	0.628205	0.735714
BRCA2	NM_000059	c.4301A>T	p.K1434I	missense	102	3.44	1	0.947	15	0.01	0.623	7.8047	0.994592	0.329934	1.304	1.199	0.947	0.991	2.74	-7.26	-2.38	0.841164	D;D	12.28	0.998023	0.601	0.30429	0.217699	0.6273	criteria provided, single submitter	Invitae;Ambry Genetics	not provided;Likely benign	2	0	0.461905	0.850811	1	0.947	0.230769	0.99	0.623	0.205387	0.994592	0.710133	0.999931	0.947	0.991	0.678632	0.759286
BRCA2	NM_000059	c.4570T>G	p.F1524V	missense	50	5.74	1	0.996	45	0	NA	16.0331	0.999999	0	4.642	1.061	1	1	3.185	-6.84	-3.69	0.999998	D;D	18.47	1	0.913	0.646554	0.611086	1.0401	reviewed by expert panel	Sharing Clinical Reports Project (SCRP);Breast Cancer Information Core (BIC) (BRCA2);Ambry Genetics;Counsyl;Evidence-based Network for the Interpretation of Germline Mutant Alleles (ENIGMA);GeneDx;Invitae	Benign;Uncertain significance;Benign;Benign;Benign;Likely benign;Likely benign	1	0	0.214286	0.975135	1	0.996	0.692308	1	0.87613	0.421924	0.999999	0.8214	0.990414	1	1	0.716667	0.744286
BRCA2	NM_000059	c.4585G>A	p.G1529R	missense	125	5.74	1	0.993	65	0	NA	19.9173	0.999999	0	7.78	1.048	1	1	3.3	-7.91	-2.07	1	D;D	20.1	1	0.895	0.797357	0.770168	0.6011	reviewed by expert panel	Evidence-based Network for the Interpretation of Germline Mutant Alleles (ENIGMA);Pathway Genomics;Sharing Clinical Reports Project (SCRP);Counsyl;Invitae;GeneDx;Illumina Clinical Services Laboratory,Illumina;Michigan Medical Genetics Laboratories,University of Michigan;Illumina Clinical Services Laboratory,Illumina;CSER_CC_NCGL University of Washington Medical Center;Breast Cancer Information Co…	Benign;Likely benign;Benign;Benign;Benign;Likely benign;Likely benign;Likely benign;Likely benign;Likely benign;Benign;Likely benign;Benign	2	0	0.571429	0.975135	1	0.993	1	1	0.873792	0.524139	0.999999	0.926	0.989517	1	1	0.726496	0.7825
BRCA2	NM_000059	c.4590A>T	p.K1530N	missense	94	3.3	1	0.98	0	0.01	0.733	8.1995	1	0	4.334	1.199	0.973	0.999	4.05	-4.92	-2.38	0.954483	D;D	15.88	0.999697	0.61	0.429442	0.35845	0.5022	no assertion criteria provided	Sharing Clinical Reports Project (SCRP)	Pathogenic	5	1	0.42381	0.843243	1	0.98	0	0.99	0.733	0.215776	1	0.811133	0.999931	0.973	0.999	0.790598	0.675714
BRCA2	NM_000059	c.4599A>C	p.K1533N	missense	94	0.322	0.743	0.464	0	0.16	0.435	2.1583	0.897816	0.619452	0.904	0.212	0.018	0.028	1.61	-3.14	-0.9	3.6e-05	N;N	7.555	0.997658	0.15	-0.763819	-0.700045	-0.928	criteria provided, conflicting interpretations	Ambry Genetics;GeneDx;Breast Cancer Information Core (BIC) (BRCA2);Laboratory of Genomics and Molecular Biology,A. C. Camargo Cancer Center;Counsyl;Invitae;Sharing Clinical Reports Project (SCRP)	Likely benign;Likely benign;Uncertain significance;Uncertain significance;Uncertain significance;not provided;Likely benign	2	0	0.42381	0.68227	0.743	0.464	0	0.84	0.435	0.0567974	0.897816	0.6968	0.931862	0.018	0.028	0.582051	0.612143
BRCA2	NM_000059	c.4609G>A	p.E1537K	missense	56	4.89	1	0.844	0	0.12	0.579	10.3133	0.997478	0.261	3.224	1.048	0.35	0.835	2.73	-3.58	-1.25	0.210268	N;N	16.42	0.999985	0.543	0.199213	0.209703	-0.3938	reviewed by expert panel	Evidence-based Network for the Interpretation of Germline Mutant Alleles (ENIGMA)	Benign	1	0	0.242857	0.929189	1	0.844	0	0.88	0.579	0.271403	0.997478	0.774133	0.989517	0.35	0.835	0.677778	0.627857
BRCA2	NM_000059	c.4670C>G	p.T1557S	missense	58	-2.7	0	0.013	0	0.42	NA	2.0619	0.308563	1.1967	-0.576	-0.402	0.009	0.068	1.82	-2.77	5.73	0	N;N	3.685	0.997036	0.187	-1.18847	-1.24277	-0.9184	criteria provided, conflicting interpretations	Invitae;Genetics Diagnostic Laboratory,Children's Hospital of Eastern Ontario;Sharing Clinical Reports Project (SCRP);Breast Cancer Information Core (BIC) (BRCA2);Ambry Genetics	Likely benign;Uncertain significance;Benign;Uncertain significance;Benign	1	0	0.252381	0.518919	0	0.013	0	0.58	0.287676	0.0542605	0.308563	0.647467	0.889517	0.009	0.068	0.6	0.598929
BRCA2	NM_000059	c.4681C>A	p.H1561N	missense	68	2.52	0	0.008	0	0.22	NA	4.3536	0.540835	0.963342	-0.017	-0.033	0.074	0.261	2.695	-4.75	5.8	0	N;N	2.171	0.995045	0.14	-0.648199	-0.689665	-0.9056	criteria provided, conflicting interpretations	GeneDx;Sharing Clinical Reports Project (SCRP);ITMI;Invitae;Laboratory of Genomics and Molecular Biology,A. C. Camargo Cancer Center;Breast Cancer Information Core (BIC) (BRCA2);Ambry Genetics;Emory Genetics Laboratory,Emory University;Counsyl;Michigan Medical Genetics Laboratories,University of Michigan	Benign;Benign;not provided;Benign;Uncertain significance;Uncertain significance;Benign;Benign;Benign;Benign	1	0	0.3	0.801081	0	0.008	0	0.78	0.30628	0.114568	0.540835	0.6661	0.914966	0.074	0.261	0.674786	0.669643
BRCA2	NM_000059	c.4718G>A	p.C1573Y	missense	194	-2.61	0	0.002	0	0.19	NA	7.824	0.485936	1.01214	-1.049	-0.671	0.001	0.002	0.875	-7.38	5.79	0	N;N	0.155	0.997239	0.279	-1.28824	-1.32273	-0.9414	criteria provided, conflicting interpretations	Ambry Genetics;Invitae;Breast Cancer Information Core (BIC) (BRCA2);Sharing Clinical Reports Project (SCRP)	Likely benign;Likely benign;Uncertain significance;Benign	2	0	0.9	0.523784	0	0.002	0	0.81	0.337536	0.205895	0.485936	0.6317	0.870966	0.001	0.002	0.519231	0.763571
BRCA2	NM_000059	c.4747A>G	p.I1583V	missense	29	-3.37	0	0	0	1	NA	2.4117	0.0852345	1.60287	-1.419	-1.556	0	0	-1.135	0.28	6.19	0	N;N	0.001	0.998046	0.024	-1.74745	-1.7061	-0.9492	criteria provided, single submitter	Ambry Genetics	Likely benign	2	0	0.114286	0.482703	0	0	0	0	0.252911	0.0634658	0.0852345	0.619367	0.809931	0	0	0.347436	0.49
BRCA2	NM_000059	c.4759G>A	p.A1587T	missense	58	1.85	0	0.014	0	0.61	NA	5.1104	0.907505	0.597743	-0.707	0.244	0	0	-1.055	1.62	5.68	0	N;N	0.004	0.993139	0.124	-1.42231	-1.32081	-0.9396	criteria provided, conflicting interpretations	Ambry Genetics;Counsyl;GeneDx	Likely benign;Uncertain significance;Uncertain significance	2	0	0.252381	0.764865	0	0.014	0	0.39	0.298152	0.134484	0.907505	0.6431	0.934069	0	0	0.354274	0.442143
BRCA2	NM_000059	c.4779A>C	p.E1593D	missense	45	-1.14	0.965	0.649	0	0.33	NA	1.5888	0.962573	0.484707	0.471	1.199	0.045	0.128	2.07	-2.43	5.38	0.000857	N;N	13.41	0.997948	0.185	-0.556812	-0.56472	-0.9258	criteria provided, conflicting interpretations	Ambry Genetics;Breast Cancer Information Core (BIC) (BRCA2);GeneDx;Sharing Clinical Reports Project (SCRP);ITMI;Biesecker Lab/Human Development Section,National Institutes of Health;Invitae	Benign;Uncertain significance;Likely benign;Benign;not provided;Uncertain significance;Benign	1	0	0.190476	0.603243	0.965	0.649	0	0.67	0.266121	0.0418105	0.962573	0.682367	0.999931	0.045	0.128	0.621368	0.586786
BRCA2	NM_000059	c.4828G>A	p.V1610M	missense	21	-1.99	0	0.087	0	0.11	NA	6.0262	0.0797495	1.68161	0.721	0.127	0.006	0.019	1.32	-0.58	5.84	0	N;N	12.67	0.993565	0.066	-1.1178	-1.16832	-0.9078	criteria provided, conflicting interpretations	Invitae;Sharing Clinical Reports Project (SCRP);Breast Cancer Information Core (BIC) (BRCA2);Department of Medical Genetics,University Hospital of North Norway;Ambry Genetics;GeneDx	Benign;Benign;Uncertain significance;Uncertain significance;Likely benign;Likely benign	2	0	0.0761905	0.557297	0	0.087	0	0.89	0.294503	0.158584	0.0797495	0.6907	0.926	0.006	0.019	0.557265	0.520714
BRCA2	NM_000059	c.4850G>A	p.S1617N	missense	46	-1.08	0	0.086	0	0.61	0.424	1.1674	0.893361	0.632537	-0.386	0.154	0.005	0.007	1.55	-1.01	5.83	0	N;N	10.5	0.991305	0.193	-0.83527	-0.851885	-0.9061	criteria provided, single submitter	Ambry Genetics;Sharing Clinical Reports Project (SCRP)	Likely benign;Likely benign	2	0	0.195238	0.606486	0	0.086	0	0.39	0.424	0.0307211	0.893361	0.6538	0.927862	0.005	0.007	0.576923	0.536071
BRCA2	NM_000059	c.4915G>A	p.V1639I	missense	29	1.77	0.037	0.916	0	0.3	NA	6.101	0.346501	1.17364	0.285	1.048	0.007	0.017	2.475	-0.74	5.47	0	N;N	9.647	0.992897	0.152	-0.670684	-0.667494	-0.9092	criteria provided, conflicting interpretations	Invitae;Ambry Genetics;Counsyl;Sharing Clinical Reports Project (SCRP);Breast Cancer Information Core (BIC) (BRCA2);Laboratory of Molecular Diagnosis of Cancer,West China Hospital, Sichuan University	Likely benign;Benign;Uncertain significance;Benign;Uncertain significance;Uncertain significance	1	0	0.114286	0.760541	0.037	0.916	0	0.7	0.2848	0.160553	0.346501	0.676167	0.989517	0.007	0.017	0.655983	0.526429
BRCA2	NM_000059	c.4928T>C	p.V1643A	missense	64	-5.92	0	0.978	0	0.07	NA	2.849	0.072827	1.63541	-0.06	0.141	0.006	0.031	2.275	-2.72	5.74	0	N;N	13.11	0.999884	0.177	-0.998281	-1.02504	-0.9024	criteria provided, conflicting interpretations	Michigan Medical Genetics Laboratories,University of Michigan;GeneDx;Praxis fuer Humangenetik Tuebingen,;Invitae;Breast Cancer Information Core (BIC) (BRCA2);Sharing Clinical Reports Project (SCRP);Ambry Genetics	Likely benign;Likely benign;Uncertain significance;Likely benign;Uncertain significance;Benign;Likely benign	2	0	0.280952	0.344865	0	0.978	0	0.93	0.301532	0.0749737	0.072827	0.664667	0.926966	0.006	0.031	0.638889	0.597143
BRCA2	NM_000059	c.4987G>C	p.V1663L	missense	32	2.04	0	0.127	0	0.37	0.258	7.381	0.319729	1.17979	0.292	0.143	0.015	0.13	1.245	-1.27	5.78	0	N;N	7.91	0.993662	0.108	-0.76853	-0.76658	-0.8924	criteria provided, conflicting interpretations	Ambry Genetics;Invitae	Uncertain significance;Likely benign	2	0	0.128571	0.775135	0	0.127	0	0.63	0.258	0.194237	0.319729	0.6764	0.927103	0.015	0.13	0.550855	0.545357
BRCA2	NM_000059	c.5070A>C	p.K1690N	missense	94	3.16	0.888	0.963	0	0.02	NA	8.5884	0.999174	0.231633	2.165	1.199	0.856	0.989	2.62	-3.66	-1.7	0.007818	N;N	15.07	0.940853	0.552	0.194967	0.150326	-0.384	reviewed by expert panel	Evidence-based Network for the Interpretation of Germline Mutant Alleles (ENIGMA);Ambry Genetics;Michigan Medical Genetics Laboratories,University of Michigan;Genetics Diagnostic Laboratory,Children's Hospital of Eastern Ontario;GeneDx;Division of Genomic Diagnostics,The Children's Hospital of Philadelphia;Counsyl;Invitae;Breast Cancer Information Core (BIC) (BRCA2)	Benign;Benign;Likely benign;Uncertain significance;Likely benign;Uncertain significance;Likely benign;Benign;Uncertain significance	2	0	0.42381	0.835676	0.888	0.963	0	0.98	0.547232	0.226011	0.999174	0.738833	0.999931	0.856	0.989	0.668376	0.630714
BRCA2	NM_000059	c.5095G>A	p.D1699N	missense	23	3.14	0	0.101	0	0.42	0.525	9.5681	0.44363	1.05025	0.002	1.048	0.004	0.006	1.86	-2.72	5.65	0	N;N	7.21	0.938864	0.094	-0.748517	-0.730506	-0.9015	criteria provided, conflicting interpretations	Sharing Clinical Reports Project (SCRP);Invitae;Ambry Genetics;Breast Cancer Information Core (BIC) (BRCA2)	Likely benign;Likely benign;Likely benign;Uncertain significance	2	0	0.0857143	0.834595	0	0.101	0	0.58	0.525	0.251792	0.44363	0.666733	0.989517	0.004	0.006	0.603419	0.597143
BRCA2	NM_000059	c.5170A>G	p.I1724V	missense	29	-0.403	0	0.053	0	0.88	NA	2.141	0.909887	0.581483	-0.151	1.199	0.006	0.031	1.985	-0.59	5.88	0	N;N	2.625	0.770945	0.082	-0.950483	-0.994926	-0.8885	criteria provided, conflicting interpretations	Sharing Clinical Reports Project (SCRP);Ambry Genetics;Breast Cancer Information Core (BIC) (BRCA2);GeneDx;Invitae	Benign;Likely benign;Uncertain significance;Likely benign;Likely benign	2	0	0.114286	0.643081	0	0.053	0	0.12	0.274498	0.0563421	0.909887	0.661633	0.999931	0.006	0.031	0.614103	0.521071
BRCA2	NM_000059	c.5171T>C	p.I1724T	missense	89	0.583	0.001	0.063	0	0.35	0.287	5.5293	0.909887	0.581483	0.105	0.088	0.003	0.005	1.815	-2.66	5.83	0	N;N	1.291	0.767692	0.178	-0.88809	-0.931888	-0.9147	criteria provided, conflicting interpretations	Counsyl;GeneDx;Invitae;Quest Diagnostics Nichols Institute San Juan Capistrano;Ambry Genetics;Breast Cancer Information Core (BIC) (BRCA2)	Uncertain significance;Likely benign;Uncertain significance;Uncertain significance;Likely benign;Uncertain significance	2	0	0.4	0.696378	0.001	0.063	0	0.65	0.287	0.145508	0.909887	0.670167	0.92331	0.003	0.005	0.599573	0.595
BRCA2	NM_000059	c.5191C>A	p.H1731N	missense	68	0.824	0	0.441	0	0.85	0.241	5.2416	0.778504	0.742221	-0.574	0.068	0.012	0.022	1.925	-4.07	5.84	0	N;N	6.048	0.780438	0.142	-1.00326	-1.05365	-0.9389	criteria provided, conflicting interpretations	Sharing Clinical Reports Project (SCRP);Ambry Genetics;Breast Cancer Information Core (BIC) (BRCA2);GeneDx;Invitae	Likely benign;Likely benign;Uncertain significance;Uncertain significance;Uncertain significance	2	0	0.3	0.709405	0	0.441	0	0.15	0.241	0.137937	0.778504	0.647533	0.921931	0.012	0.022	0.608974	0.645357
BRCA2	NM_000059	c.5198C>T	p.S1733F	missense	155	2.52	0.001	0.032	0	0.1	NA	4.7451	0.906323	0.569164	0.54	0.935	0.049	0.159	2.16	-4.48	5.49	0	N;N	5.25	0.877129	0.159	-0.550432	-0.607328	-0.9454	reviewed by expert panel	Genetics Diagnostic Laboratory,Children's Hospital of Eastern Ontario;Biesecker Lab/Human Development Section,National Institutes of Health;Sharing Clinical Reports Project (SCRP);Illumina Clinical Services Laboratory,Illumina;Evidence-based Network for the Interpretation of Germline Mutant Alleles (ENIGMA);Counsyl;Ambry Genetics;Breast Cancer Information Core (BIC) (BRCA2);Emory Genetics Laborat…	Likely benign;Uncertain significance;Likely benign;Likely benign;Benign;Likely benign;Benign;Uncertain significance;Uncertain significance;Likely benign;Likely benign;Likely benign;Benign	2	0	0.714286	0.801081	0.001	0.032	0	0.9	0.30248	0.124871	0.906323	0.684667	0.981724	0.049	0.159	0.62906	0.66
BRCA2	NM_000059	c.5278T>G	p.S1760A	missense	99	5.24	0.246	0.935	0	0.17	NA	11.0236	0.982701	0.290042	0.795	1.061	0.787	0.996	2.665	-2.61	5.45	1e-06	N;N	14.1	0.999417	0.112	0.259487	0.178001	-0.9761	criteria provided, conflicting interpretations	Ambry Genetics;Sharing Clinical Reports Project (SCRP)	Likely benign;Uncertain significance	2	0	0.447619	0.948108	0.246	0.935	0	0.83	0.344248	0.290095	0.982701	0.693167	0.990414	0.787	0.996	0.672222	0.593214
BRCA2	NM_000059	c.5312G>A	p.G1771D	missense	94	-0.338	0	0.314	0	0.6	NA	10.2781	0.611182	0.899714	-0.53	0.154	0.018	0.049	1.395	-2.6	5.95	0	N;N	2.599	0.768618	0.144	-0.987674	-1.00918	-0.9335	reviewed by expert panel	Ambry Genetics;Breast Cancer Information Core (BIC) (BRCA2);Evidence-based Network for the Interpretation of Germline Mutant Alleles (ENIGMA);Invitae;Counsyl;GeneDx;Sharing Clinical Reports Project (SCRP);Genetics Diagnostic Laboratory,Children's Hospital of Eastern Ontario;Biesecker Lab/Human Development Section,National Institutes of Health;Illumina Clinical Services Laboratory,Illumina	Benign;not provided;Benign;Benign;Likely benign;Benign;Benign;Likely benign;Likely benign;Likely benign	1	0	0.42381	0.646595	0	0.314	0	0.4	0.306449	0.270476	0.611182	0.649	0.927862	0.018	0.049	0.563675	0.592857
BRCA2	NM_000059	c.5344C>A	p.Q1782K	missense	53	-1.01	0	0	0	0.48	0.254	1.233	0.154114	1.41245	-0.051	-0.365	0	0	-0.025	0.26	6.02	0	N;N	0.017	0.781137	0.137	-1.53153	-1.5447	-0.9203	criteria provided, conflicting interpretations	Counsyl;Invitae;Breast Cancer Information Core (BIC) (BRCA2);Ambry Genetics	Uncertain significance;not provided;Uncertain significance;Likely benign	2	0	0.228571	0.61027	0	0	0	0.52	0.254	0.0324474	0.154114	0.664967	0.892069	0	0	0.442308	0.490714
BRCA2	NM_000059	c.5423T>C	p.I1808T	missense	89	-10.5	0	0.755	0	0.45	NA	4.4088	0.0925695	1.59878	-5.23	-1.167	0	0	0.39	-0.72	5.83	0	N;N	0.006	1	0.065	-1.79661	-1.93844	-0.9242	criteria provided, conflicting interpretations	Sharing Clinical Reports Project (SCRP);Ambry Genetics	Uncertain significance;Likely benign	2	0	0.4	0.0972973	0	0.755	0	0.55	0.269889	0.116021	0.0925695	0.492333	0.836759	0	0	0.477778	0.525714
BRCA2	NM_000059	c.5455C>T	p.P1819S	missense	74	1.29	0	0.033	0	1	NA	6.4684	0.339339	1.15879	0.165	-0.459	0.007	0.009	1.62	-4.01	5.62	0	N;N	0.242	0.794193	0.235	-1.27184	-1.27078	-0.8842	reviewed by expert panel	Breast Cancer Information Core (BIC) (BRCA2);Evidence-based Network for the Interpretation of Germline Mutant Alleles (ENIGMA);Invitae;Centre for Mendelian Genomics,University Medical Centre Ljubljana;Sharing Clinical Reports Project (SCRP);Ambry Genetics;GeneDx	Uncertain significance;Benign;Benign;Likely benign;Benign;Benign;Likely benign	1	0	0.328571	0.734595	0	0.033	0	0	0.319	0.170221	0.339339	0.672167	0.885586	0.007	0.009	0.582906	0.643214
BRCA2	NM_000059	c.5474C>T	p.A1825V	missense	64	0.282	0	0.026	0	1	0.228	2.2164	0.182687	1.38038	-0.211	0.077	0.005	0.011	1.565	-0.47	-0.44	0	N;N	0.045	0.766178	0.269	-1.21828	-1.19347	-1.0007	criteria provided, single submitter	Ambry Genetics;Sharing Clinical Reports Project (SCRP)	Likely benign;Benign	2	0	0.280952	0.680108	0	0.026	0	0	0.228	0.0583263	0.182687	0.659633	0.922552	0.005	0.011	0.578205	0.516786
BRCA2	NM_000059	c.5495C>A	p.S1832Y	missense	144	3.89	0	0.001	0	0.08	0.279	7.998	0.717866	0.796237	-0.122	0.077	0.687	0.986	2.605	-4.65	-1.34	0	N;N	8.764	0.962907	0.409	-0.104505	-0.274512	-0.4259	criteria provided, conflicting interpretations	Ambry Genetics;GeneDx;Sharing Clinical Reports Project (SCRP);Invitae	Likely benign;Uncertain significance;Likely benign;Uncertain significance	2	0	0.661905	0.875135	0	0.001	0	0.92	0.279	0.210474	0.717866	0.6626	0.922552	0.687	0.986	0.667094	0.666071
BRCA2	NM_000059	c.5498A>G	p.N1833S	missense	46	3.27	0	0.009	0	0.64	NA	8.4237	0.736732	0.78895	0.569	1.199	0.038	0.255	2.305	-1.78	-0.4	0	N;N	5.229	0.966452	0.136	-0.731725	-0.750523	-0.9883	criteria provided, conflicting interpretations	Ambry Genetics;Invitae	Likely benign;Uncertain significance	2	0	0.195238	0.841622	0	0.009	0	0.36	0.309345	0.221676	0.736732	0.685633	0.999931	0.038	0.255	0.641453	0.563571
BRCA2	NM_000059	c.5508T>G	p.N1836K	missense	94	4.49	0.004	0.155	0	0.41	0.568	6.5129	0.891382	0.614202	0.621	1.061	0.089	0.325	2.61	-4.67	-0.57	0	N;N	11.3	0.987815	0.307	-0.542906	-0.559044	-0.8813	criteria provided, conflicting interpretations	Invitae;Breast Cancer Information Core (BIC) (BRCA2);Ambry Genetics;Sharing Clinical Reports Project (SCRP)	Uncertain significance;Uncertain significance;Likely benign;Likely benign	2	0	0.42381	0.907568	0.004	0.155	0	0.59	0.568	0.171392	0.891382	0.687367	0.990414	0.089	0.325	0.667521	0.666786
BRCA2	NM_000059	c.5552T>G	p.I1851S	missense	142	-4.15	0.004	0.02	0	0.68	NA	3.5807	0.458823	1.03613	0.172	0.006	0.023	0.065	3.07	-3.14	-0.66	0	N;N	6.118	0.955631	0.346	-1.13359	-1.22279	-0.9632	criteria provided, conflicting interpretations	GeneDx;Sharing Clinical Reports Project (SCRP);Ambry Genetics;Biesecker Lab/Human Development Section,National Institutes of Health;Invitae;Breast Cancer Information Core (BIC) (BRCA2)	Likely benign;Benign;Benign;Uncertain significance;Likely benign;Uncertain significance	2	0	0.652381	0.440541	0.004	0.02	0	0.32	0.331847	0.0942289	0.458823	0.6724	0.917655	0.023	0.065	0.706838	0.612143
BRCA2	NM_000059	c.5634C>G	p.N1878K	missense	94	-5.99	0	0	0	0.14	0.311	0.9378	0.944789	0.505217	-0.253	-0.815	0.011	0.015	1.1	-0.96	-0.31	0	N;N	4.413	0.995392	0.165	-1.56063	-1.59549	-0.9889	criteria provided, conflicting interpretations	Genetics Diagnostic Laboratory,Children's Hospital of Eastern Ontario;Breast Cancer Information Core (BIC) (BRCA2);GeneDx;Counsyl;Invitae;Ambry Genetics;Sharing Clinical Reports Project (SCRP)	Uncertain significance;Uncertain significance;Likely benign;Uncertain significance;Uncertain significance;Likely benign;Likely benign	2	0	0.42381	0.341081	0	0	0	0.86	0.311	0.0246789	0.944789	0.658233	0.861034	0.011	0.015	0.538462	0.534286
BRCA2	NM_000059	c.5635G>A	p.E1879K	missense	56	2.96	0.029	0.001	0	0.43	NA	7.1414	0.836603	0.683613	0.477	-0.822	0.017	0.14	1.155	-2.53	-0.87	0	N;N	6.157	0.92897	0.343	-1.09873	-1.06036	-0.9977	criteria provided, conflicting interpretations	Quest Diagnostics Nichols Institute San Juan Capistrano;Invitae;Genetics Diagnostic Laboratory,Children's Hospital of Eastern Ontario;GeneDx;Sharing Clinical Reports Project (SCRP);Illumina Clinical Services Laboratory,Illumina;Breast Cancer Information Core (BIC) (BRCA2);Ambry Genetics;Illumina Clinical Services Laboratory,Illumina	Uncertain significance;Benign;Uncertain significance;Likely benign;Benign;Likely benign;Uncertain significance;Likely benign;Likely benign	2	0	0.242857	0.824865	0.029	0.001	0	0.57	0.292689	0.187932	0.836603	0.682567	0.860552	0.017	0.14	0.543162	0.590357
BRCA2	NM_000059	c.5640T>G	p.N1880K	missense	94	1.84	0	0.024	0	0.05	NA	7.2785	0.926344	0.587641	0.1	1.061	0.024	0.167	2.125	-1.96	-0.4	0	N;N	7.498	0.88206	0.116	-0.855682	-0.871058	-1.0324	criteria provided, conflicting interpretations	Invitae;Breast Cancer Information Core (BIC) (BRCA2);Illumina Clinical Services Laboratory,Illumina;ITMI;Ambry Genetics;CSER_CC_NCGL University of Washington Medical Center;Counsyl;GeneDx;Genetics Diagnostic Laboratory,Children's Hospital of Eastern Ontario;Emory Genetics Laboratory,Emory University;Sharing Clinical Reports Project (SCRP);Illumina Clinical Services Laboratory,Illumina;Michigan Me…	Benign;Uncertain significance;Likely benign;not provided;Benign;Likely benign;Benign;Benign;Benign;Benign;Benign;Likely benign;Likely benign	1	0	0.42381	0.764324	0	0.024	0	0.95	0.282172	0.191539	0.926344	0.67	0.990414	0.024	0.167	0.626068	0.57
BRCA2	NM_000059	c.5649A>C	p.K1883N	missense	94	-1.72	0	0	0	0.49	0.317	5.008	0.566547	0.940554	-0.771	-1.212	0	0	-1.5	1.97	-0.36	0	N;N	0.063	0.820255	0.128	-1.59946	-1.55437	-1.0408	criteria provided, conflicting interpretations	Sharing Clinical Reports Project (SCRP);Ambry Genetics;Breast Cancer Information Core (BIC) (BRCA2)	Uncertain significance;Likely benign;Uncertain significance	2	0	0.42381	0.571892	0	0	0	0.51	0.317	0.131789	0.566547	0.640967	0.833655	0	0	0.316239	0.429643
BRCA2	NM_000059	c.5704G>A	p.D1902N	missense	23	3.98	0.048	0.916	0	0.44	NA	3.5686	0.927096	0.562623	0.114	0.143	0.016	0.055	2.21	-3.17	-0.56	0	N;N	9.433	0.954204	0.095	-0.584223	-0.593658	-0.9271	reviewed by expert panel	Breast Cancer Information Core (BIC) (BRCA2);ITMI;Michigan Medical Genetics Laboratories,University of Michigan;Illumina Clinical Services Laboratory,Illumina;Counsyl;Invitae;Vantari Genetics;Emory Genetics Laboratory,Emory University;Ambry Genetics;GeneDx;Illumina Clinical Services Laboratory,Illumina;Evidence-based Network for the Interpretation of Germline Mutant Alleles (ENIGMA)	Benign;not provided;Benign;Likely benign;Benign;Benign;Likely benign;Benign;Benign;Benign;Likely benign;Benign	1	0	0.0857143	0.88	0.048	0.916	0	0.56	0.285007	0.0939105	0.927096	0.670467	0.927103	0.016	0.055	0.633333	0.613214
BRCA2	NM_000059	c.5710C>G	p.L1904V	missense	32	3.28	0.091	0.641	0	0.51	NA	6.0965	0.0722295	1.64249	1.249	-0.249	0.001	0.001	0.455	0.02	-0.42	0	N;N	0.18	0.953803	0.401	-1.28289	-1.19876	-0.9771	reviewed by expert panel	Sharing Clinical Reports Project (SCRP);CSER_CC_NCGL University of Washington Medical Center;Counsyl;Evidence-based Network for the Interpretation of Germline Mutant Alleles (ENIGMA);Ambry Genetics;Breast Cancer Information Core (BIC) (BRCA2);Invitae;GeneDx	Benign;Likely benign;Benign;Benign;Benign;Uncertain significance;Benign;Likely benign	1	0	0.128571	0.842162	0.091	0.641	0	0.49	0.303212	0.160434	0.0722295	0.7083	0.900069	0.001	0.001	0.483333	0.499286
BRCA2	NM_000059	c.5723T>C	p.L1908P	missense	98	-4.14	0	0.001	0	0.21	0.369	11.8811	0.0654965	1.66621	-0.635	-0.379	0.001	0.002	1.265	-1.93	-0.56	0	N;N	0.801	0.958723	0.116	-1.47962	-1.51276	-0.9505	criteria provided, conflicting interpretations	Counsyl;Sharing Clinical Reports Project (SCRP);Breast Cancer Information Core (BIC) (BRCA2);Ambry Genetics;Invitae	Uncertain significance;Benign;Uncertain significance;Likely benign;not provided	2	0	0.442857	0.441081	0	0.001	0	0.79	0.369	0.312661	0.0654965	0.6455	0.891103	0.001	0.002	0.552564	0.568929
BRCA2	NM_000059	c.5729A>T	p.N1910I	missense	149	-3.44	0	0	0	0.03	0.242	3.5787	0.0045205	2.49654	-0.563	-0.282	0.009	0.055	1.795	-3.45	-0.39	0	N;N	1.517	0.973096	0.307	-1.40592	-1.49246	-0.9853	criteria provided, conflicting interpretations	Ambry Genetics;Sharing Clinical Reports Project (SCRP)	Uncertain significance;Likely benign	2	0	0.685714	0.478919	0	0	0	0.97	0.242	0.0941763	0.0045205	0.6479	0.897793	0.009	0.055	0.597863	0.623214
BRCA2	NM_000059	c.5732A>G	p.D1911G	missense	94	0.811	0	0.001	0	0.39	0.26	1.5357	0.424484	1.07087	0.046	0.064	0.001	0	1.385	-2.85	-0.41	0	N;N	0.127	0.774255	0.254	-1.08776	-1.09322	-1.0339	criteria provided, single submitter	Ambry Genetics	Likely benign	2	0	0.42381	0.708703	0	0.001	0	0.61	0.26	0.0404132	0.424484	0.6682	0.921655	0.001	0	0.562821	0.601786
BRCA2	NM_000059	c.5737T>C	p.C1913R	missense	180	-11.2	0	0.001	0	0.38	NA	1.929	9.5e-06	4.05004	-0.582	-0.493	0.002	0.006	1.89	-2.93	-0.48	1e-06	N;N	0.917	1	0.287	-1.58478	-1.73739	-0.992	criteria provided, conflicting interpretations	Invitae;Ambry Genetics;Sharing Clinical Reports Project (SCRP);Counsyl;Breast Cancer Information Core (BIC) (BRCA2);GeneDx	not provided;Likely benign;Benign;Uncertain significance;Uncertain significance;Likely benign	2	0	0.833333	0.0594595	0	0.001	0	0.62	0.348866	0.0507632	9.5e-06	0.647267	0.883241	0.002	0.006	0.605983	0.604643
BRCA2	NM_000059	c.5737T>G	p.C1913G	missense	159	-11.2	0	0.001	0	0.33	0.45	1.929	9.5e-06	4.05004	-0.582	-0.493	0.001	0.001	1.435	-4.02	-0.5	0	N;N	0.687	1	0.314	-1.57991	-1.73296	-0.9927	criteria provided, conflicting interpretations	GeneDx;Genetics Diagnostic Laboratory,Children's Hospital of Eastern Ontario;Ambry Genetics;Breast Cancer Information Core (BIC) (BRCA2);Sharing Clinical Reports Project (SCRP)	Uncertain significance;Uncertain significance;Likely benign;Uncertain significance;Likely benign	2	0	0.733333	0.0594595	0	0.001	0	0.67	0.45	0.0507632	9.5e-06	0.647267	0.883241	0.001	0.001	0.567094	0.643571
BRCA2	NM_000059	c.5744C>T	p.T1915M	missense	81	0.623	0	0.001	0	0.13	NA	10.4313	0.285849	1.19662	-1.105	-0.221	0	0	-2.08	2.67	-0.22	0	N;N	0.017	0.769775	0.143	-1.2497	-1.18076	-1.0364	reviewed by expert panel	Genetics Diagnostic Laboratory,Children's Hospital of Eastern Ontario;Evidence-based Network for the Interpretation of Germline Mutant Alleles (ENIGMA);Pathway Genomics;Sharing Clinical Reports Project (SCRP);Ambry Genetics;Laboratory of Genomics and Molecular Biology,A. C. Camargo Cancer Center;Division of Genomic Diagnostics,The Children's Hospital of Philadelphia;Laboratory for Molecular Medic…	Benign;Benign;Likely benign;Benign;Benign;Uncertain significance;Benign;Benign;Benign;Benign;Likely benign;Benign;Benign;Likely benign;Benign;Benign;not provided;Benign;Uncertain significance	1	0	0.361905	0.698541	0	0.001	0	0.87	0.323989	0.274508	0.285849	0.629833	0.902	0	0	0.266667	0.404643
BRCA2	NM_000059	c.5752C>T	p.H1918Y	missense	83	-2.48	0	0.146	0	0.13	NA	5.7544	0.233127	1.27572	-1.786	0.07	0	0.001	1.71	-2.77	-0.46	0	N;N	0.031	0.874999	0.308	-0.98038	-1.02456	-0.8714	reviewed by expert panel	Ambry Genetics;Breast Cancer Information Core (BIC) (BRCA2);Counsyl;GeneDx;PreventionGenetics,PreventionGenetics;Invitae;Genetics Diagnostic Laboratory,Children's Hospital of Eastern Ontario;Sharing Clinical Reports Project (SCRP);Evidence-based Network for the Interpretation of Germline Mutant Alleles (ENIGMA)	Benign;Uncertain significance;Likely benign;Likely benign;Likely benign;Likely benign;Likely benign;Likely benign;Benign	2	0	0.371429	0.530811	0	0.146	0	0.87	0.315263	0.151432	0.233127	0.607133	0.922069	0	0.001	0.590598	0.598929
BRCA2	NM_000059	c.5753A>G	p.H1918R	missense	29	-3.22	0	0.156	0	0.67	0.415	1.1927	0.233127	1.27572	-0.769	0.237	0.001	0.001	1.89	-3.25	-0.34	0	N;N	5.847	0.926336	0.36	-1.00629	-1.03386	-1.0432	criteria provided, conflicting interpretations	Ambry Genetics;Breast Cancer Information Core (BIC) (BRCA2);Invitae	Likely benign;Uncertain significance;Uncertain significance	2	0	0.114286	0.490811	0	0.156	0	0.33	0.415	0.0313868	0.233127	0.641033	0.933586	0.001	0.001	0.605983	0.616071
BRCA2	NM_000059	c.5768A>C	p.D1923A	missense	126	2.88	0	0.021	0	0.29	NA	2.1769	0.931062	0.546202	-0.761	0.237	0.035	0.144	3.185	-5.32	-1.15	0	N;N	12.11	0.888843	0.458	-0.660111	-0.664921	-0.8242	criteria provided, conflicting interpretations	Breast Cancer Information Core (BIC) (BRCA2);Michigan Medical Genetics Laboratories,University of Michigan;Invitae;GeneDx;Sharing Clinical Reports Project (SCRP);Ambry Genetics	Uncertain significance;Likely benign;Benign;Likely benign;Benign;Benign	1	0	0.57619	0.820541	0	0.021	0	0.71	0.347353	0.0572868	0.931062	0.6413	0.933586	0.035	0.144	0.716667	0.69
BRCA2	NM_000059	c.5785A>G	p.I1929V	missense	29	-5.69	0	0.026	0	0.31	NA	3.1058	0.061342	1.68071	-0.37	-0.751	0.003	0.004	1.765	-0.49	-0.57	0	N;N	0.244	0.994237	0.174	-1.52633	-1.64346	-0.9947	reviewed by expert panel	Invitae;Breast Cancer Information Core (BIC) (BRCA2);GeneDx;Ambry Genetics;Genetics Diagnostic Laboratory,Children's Hospital of Eastern Ontario;Sharing Clinical Reports Project (SCRP);Illumina Clinical Services Laboratory,Illumina;Counsyl;Michigan Medical Genetics Laboratories,University of Michigan;Evidence-based Network for the Interpretation of Germline Mutant Alleles (ENIGMA);Emory Genetics …	Benign;not provided;Benign;Benign;Likely benign;Benign;Likely benign;Benign;Benign;Benign;Likely benign;Likely benign	1	0	0.114286	0.357297	0	0.026	0	0.69	0.265087	0.0817316	0.061342	0.654333	0.865448	0.003	0.004	0.595299	0.5175
BRCA2	NM_000059	c.5839C>T	p.P1947S	missense	74	0.989	0	0.02	0	0.73	0.451	5.463	0.6997	0.812302	-0.768	-0.324	0.009	0.024	1.67	-3.66	5.73	0	N;N	0.904	0.780237	0.202	-1.16825	-1.17165	-0.9142	criteria provided, conflicting interpretations	Counsyl;Ambry Genetics;Breast Cancer Information Core (BIC) (BRCA2);Genetics Diagnostic Laboratory,Children's Hospital of Eastern Ontario;Invitae	Uncertain significance;Likely benign;Uncertain significance;Uncertain significance;Uncertain significance	2	0	0.328571	0.718324	0	0.02	0	0.27	0.451	0.143763	0.6997	0.641067	0.894897	0.009	0.024	0.587179	0.630714
BRCA2	NM_000059	c.5879G>A	p.C1960Y	missense	194	0.513	0	0.023	0	0.87	NA	1.6826	0.55926	0.949107	-0.16	-0.014	0.01	0.014	0.55	2.36	5.9	0	N;N	0.001	0.773522	0.219	-1.36572	-1.31332	-0.9275	criteria provided, conflicting interpretations	Ambry Genetics;GeneDx;Breast Cancer Information Core (BIC) (BRCA2);Invitae;Sharing Clinical Reports Project (SCRP)	Likely benign;Likely benign;Uncertain significance;Benign;Benign	2	0	0.9	0.692595	0	0.023	0	0.13	0.30496	0.0442789	0.55926	0.661333	0.916276	0.01	0.014	0.491453	0.415714
BRCA2	NM_000059	c.5882G>A	p.S1961N	missense	46	0.15	0	0.011	0	0.7	NA	1.4078	0.205855	1.31625	-0.05	-0.62	0	0	-0.83	1.97	5.86	0	N;N	0.004	0.780147	0.049	-1.13506	-1.13837	-0.8929	criteria provided, conflicting interpretations	Sharing Clinical Reports Project (SCRP);Invitae;Breast Cancer Information Core (BIC) (BRCA2);Ambry Genetics	Benign;Likely benign;Uncertain significance;Likely benign	2	0	0.195238	0.672973	0	0.011	0	0.3	0.278112	0.0370474	0.205855	0.665	0.874483	0	0	0.373504	0.429643
BRCA2	NM_000059	c.5893C>T	p.L1965F	missense	22	-0.872	0	0.004	0	0.7	0.252	3.2378	0.129951	1.50784	-0.911	-0.329	0.002	0.002	2.42	-1.99	5.76	0	N;N	1.392	0.801325	0.041	-1.32718	-1.36764	-0.8621	criteria provided, conflicting interpretations	Sharing Clinical Reports Project (SCRP);Quest Diagnostics Nichols Institute San Juan Capistrano;Ambry Genetics	Uncertain significance;Uncertain significance;Likely benign	2	0	0.0809524	0.61773	0	0.004	0	0.3	0.252	0.0852053	0.129951	0.6363	0.894552	0.002	0.002	0.651282	0.571071
BRCA2	NM_000059	c.5896C>T	p.H1966Y	missense	83	3.59	0	0.008	0	0.04	0.286	1.5112	0.931435	0.536026	0.323	0.935	0.003	0.022	0	-0.97	5.82	0	N;N	2.995	0.945211	0.184	-0.883067	-0.845542	-0.8719	criteria provided, conflicting interpretations	Ambry Genetics;Vantari Genetics;Breast Cancer Information Core (BIC) (BRCA2);Sharing Clinical Reports Project (SCRP);GeneDx;Invitae	Uncertain significance;Likely benign;Uncertain significance;Likely benign;Likely benign;Uncertain significance	2	0	0.371429	0.858919	0	0.008	0	0.96	0.286	0.0397684	0.931435	0.677433	0.981724	0.003	0.022	0.444444	0.534643
BRCA2	NM_000059	c.5897A>G	p.H1966R	missense	29	2.92	0	0.004	0	0.09	0.274	2.3968	0.931435	0.536026	0.411	0.07	0.002	0.01	-0.345	-0.13	5.88	0	N;N	1.562	0.904657	0.196	-1.05075	-1.00922	-0.8788	criteria provided, conflicting interpretations	Invitae;Sharing Clinical Reports Project (SCRP);GeneDx;Genetics Diagnostic Laboratory,Children's Hospital of Eastern Ontario;Ambry Genetics;Breast Cancer Information Core (BIC) (BRCA2)	Uncertain significance;Benign;Likely benign;Uncertain significance;Likely benign;Uncertain significance	2	0	0.114286	0.822703	0	0.004	0	0.91	0.274	0.0630737	0.931435	0.680367	0.922069	0.002	0.01	0.414957	0.504643
BRCA2	NM_000059	c.5921C>T	p.T1974I	missense	89	1.89	0	0.163	0	0.48	0.598	4.9832	0.240887	1.27595	-0.68	0.068	0.008	0.023	0.55	-1.02	-1	0	N;N	2.093	0.826811	0.273	-0.842188	-0.83753	-0.9337	criteria provided, conflicting interpretations	Ambry Genetics;Sharing Clinical Reports Project (SCRP);Invitae	Likely benign;Likely benign;Uncertain significance	2	0	0.4	0.767027	0	0.163	0	0.52	0.598	0.131137	0.240887	0.644	0.921931	0.008	0.023	0.491453	0.536429
BRCA2	NM_000059	c.5986G>A	p.A1996T	missense	58	3.95	1	0.992	55	0	NA	11.528	0.99994	0.086607	4.008	1.048	0.68	0.996	1.645	-3.39	-1.67	0.998493	D;D	20.3	0.999896	0.563	0.476995	0.448777	0.1413	criteria provided, conflicting interpretations	Invitae;GeneDx;Ambry Genetics;Sharing Clinical Reports Project (SCRP);Breast Cancer Information Core (BIC) (BRCA2);Illumina Clinical Services Laboratory,Illumina;Illumina Clinical Services Laboratory,Illumina	Benign;Uncertain significance;Likely benign;Benign;Uncertain significance;Likely benign;Likely benign	1	0	0.252381	0.878378	1	0.992	0.846154	1	0.725401	0.303368	0.99994	0.800267	0.989517	0.68	0.996	0.585043	0.621071
BRCA2	NM_000059	c.6038A>G	p.K2013R	missense	26	-3.46	0	0.004	0	0.53	0.489	1.7977	0.831434	0.683927	-0.039	0.083	0.001	0.001	1.995	-2.1	5.77	0	N;N	3.705	0.982733	0.317	-1.17829	-1.22198	-0.9225	criteria provided, single submitter	Ambry Genetics	Likely benign	2	0	0.1	0.477838	0	0.004	0	0.47	0.489	0.0473079	0.831434	0.665367	0.922966	0.001	0.001	0.614957	0.575
BRCA2	NM_000059	c.6100C>T	p.R2034C	missense	180	1.77	0	0.001	0	0.16	NA	3.2606	0.520517	0.981833	-0.243	0.065	0.118	0.876	0.46	-2.92	5.73	0	N;N	8.253	0.950778	0.181	-0.659152	-0.713916	-0.915	reviewed by expert panel	Counsyl;Invitae;Emory Genetics Laboratory,Emory University;Illumina Clinical Services Laboratory,Illumina;Biesecker Lab/Human Development Section,National Institutes of Health;Michigan Medical Genetics Laboratories,University of Michigan;Ambry Genetics;Evidence-based Network for the Interpretation of Germline Mutant Alleles (ENIGMA);Genetics Diagnostic Laboratory,Children's Hospital of Eastern On…	Benign;Benign;Benign;Likely benign;Benign;Benign;Benign;Benign;Benign;Uncertain significance;not provided;Likely benign;Likely benign;Benign;Benign	1	0	0.833333	0.760541	0	0.001	0	0.84	0.323321	0.0858053	0.520517	0.658567	0.921724	0.118	0.876	0.483761	0.604286
BRCA2	NM_000059	c.6125A>C	p.Q2042P	missense	76	-7.06	0	0.068	0	0.27	0.656	2.0488	0.111606	1.6571	-0.206	-0.35	0.001	0.001	0.975	0.7	5.81	0	N;N	0.448	0.999994	0.156	-1.48776	-1.59712	-0.9123	criteria provided, conflicting interpretations	Ambry Genetics;Invitae;Breast Cancer Information Core (BIC) (BRCA2);Counsyl;Division of Genomic Diagnostics,The Children's Hospital of Philadelphia;Sharing Clinical Reports Project (SCRP)	Benign;not provided;Uncertain significance;Uncertain significance;Uncertain significance;Uncertain significance	1	0	0.338095	0.283243	0	0.068	0	0.73	0.656	0.0539158	0.111606	0.6598	0.893103	0.001	0.001	0.527778	0.475
BRCA2	NM_000059	c.6131G>C	p.G2044A	missense	60	-4.18	0	0.107	0	0.69	NA	6.802	0.167475	1.52899	-0.017	-0.41	0.007	0.018	1.955	-1.53	5.89	0	N;N	0.438	0.999901	0.172	-1.46815	-1.56566	-0.8954	criteria provided, conflicting interpretations	Invitae;Ambry Genetics;Genetics Diagnostic Laboratory,Children's Hospital of Eastern Ontario;Breast Cancer Information Core (BIC) (BRCA2);Sharing Clinical Reports Project (SCRP)	Likely benign;Benign;Uncertain significance;Uncertain significance;Benign	1	0	0.261905	0.438919	0	0.107	0	0.31	0.269792	0.179	0.167475	0.6661	0.888966	0.007	0.018	0.611538	0.554643
BRCA2	NM_000059	c.6131G>T	p.G2044V	missense	109	-4.18	0	0.107	0	0.26	NA	6.802	0.167475	1.52899	-0.017	-0.41	0.014	0.079	2.505	-2.88	5.87	0	N;N	1.302	0.999901	0.251	-1.35584	-1.47273	-0.9451	criteria provided, conflicting interpretations	Laboratory of Genomics and Molecular Biology,A. C. Camargo Cancer Center;Invitae;Sharing Clinical Reports Project (SCRP);Breast Cancer Information Core (BIC) (BRCA2);Ambry Genetics;Counsyl	Uncertain significance;Likely benign;Benign;Uncertain significance;Benign;Likely benign	1	0	0.495238	0.438919	0	0.107	0	0.74	0.304076	0.179	0.167475	0.6661	0.888966	0.014	0.079	0.658547	0.602857
BRCA2	NM_000059	c.6143A>T	p.N2048I	missense	149	1.14	0.006	0.399	0	0.15	0.427	4.8191	0.985395	0.280144	0.555	1.091	0.725	0.983	2.725	-4.52	5.68	0	N;N	10.41	0.997429	0.114	-0.419297	-0.582496	-0.8276	reviewed by expert panel	Ambry Genetics;Breast Cancer Information Core (BIC) (BRCA2);Invitae;Evidence-based Network for the Interpretation of Germline Mutant Alleles (ENIGMA);GeneDx	Benign;Uncertain significance;Likely benign;Benign;Likely benign	2	0	0.685714	0.726486	0.006	0.399	0	0.85	0.427	0.126818	0.985395	0.685167	0.992483	0.725	0.983	0.67735	0.661429
BRCA2	NM_000059	c.6220C>A	p.H2074N	missense	68	-4.11	0.841	0.974	0	0.26	NA	3.5294	0.514104	0.987072	0.319	0.036	0.004	0.001	1.175	-1.8	-0.73	0	N;N	8.558	0.998461	0.109	-0.904971	-0.876244	-1.034	reviewed by expert panel	Sharing Clinical Reports Project (SCRP);Emory Genetics Laboratory,Emory University;Breast Cancer Information Core (BIC) (BRCA2);Evidence-based Network for the Interpretation of Germline Mutant Alleles (ENIGMA);Ambry Genetics;ITMI;Illumina Clinical Services Laboratory,Illumina;Invitae;Illumina Clinical Services Laboratory,Illumina;GeneDx	Benign;Benign;Uncertain significance;Benign;Benign;not provided;Likely benign;Benign;Likely benign;Benign	1	0	0.3	0.442703	0.841	0.974	0	0.74	0.348051	0.0928789	0.514104	0.6773	0.919724	0.004	0.001	0.544872	0.564286
BRCA2	NM_000059	c.6225A>C	p.K2075N	missense	94	4.59	1	0.994	0	0.01	0.62	7.5135	0.999028	0.235442	2.171	1.14	0.99	0.999	2.015	-2.43	-2.6	0.976931	D;D	15.24	0.999344	0.622	0.347314	0.331144	0.3541	criteria provided, conflicting interpretations	Sharing Clinical Reports Project (SCRP);GeneDx;Breast Cancer Information Core (BIC) (BRCA2);Ambry Genetics	Likely benign;Uncertain significance;Uncertain significance;Likely benign	2	0	0.42381	0.912973	1	0.994	0	0.99	0.62	0.197724	0.999028	0.739033	0.995862	0.99	0.999	0.616667	0.586786
BRCA2	NM_000059	c.6271A>C	p.S2091R	missense	110	-3.12	0	0.44	0	0.58	0.214	4.9638	0.257064	1.24877	-1.302	0.069	0.099	0.396	1.175	-1.37	5.87	0	N;N	3.486	0.997965	0.255	-1.08426	-1.16814	-0.9143	criteria provided, conflicting interpretations	Sharing Clinical Reports Project (SCRP);Invitae;Ambry Genetics	Likely benign;Uncertain significance;Likely benign	2	0	0.5	0.496216	0	0.44	0	0.42	0.214	0.130626	0.257064	0.623267	0.922	0.099	0.396	0.544872	0.548929
BRCA2	NM_000059	c.6290C>T	p.T2097M	missense	81	2.47	0	0.341	0	0.11	NA	1.182	0.367327	1.12695	0.407	-0.473	0.209	0.832	1.495	-1.31	5.75	3.12987e-13	A;A	3	0.995044	0.226	-0.527634	-0.650079	-0.9046	criteria provided, conflicting interpretations	Invitae;Sharing Clinical Reports Project (SCRP);Ambry Genetics;Breast Cancer Information Core (BIC) (BRCA2)	Uncertain significance;Benign;Likely benign;Uncertain significance	2	0	0.361905	0.798378	0	0.341	0	0.89	0.279981	0.0311053	0.367327	0.680233	0.884621	0.209	0.832	0.572222	0.546786
BRCA2	NM_000059	c.6317T>C	p.L2106P	missense	98	-5.6	0	0.858	0	0.23	NA	10.3403	0.22131	1.36313	-1.84	0.038	0.004	0.006	0.205	-0.03	5.74	0.000449	N;N	4.561	0.999801	0.076	-1.27706	-1.33035	-0.9208	criteria provided, conflicting interpretations	Breast Cancer Information Core (BIC) (BRCA2);Ambry Genetics;Sharing Clinical Reports Project (SCRP);GeneDx;Invitae	Uncertain significance;Likely benign;Benign;Likely benign;Likely benign	2	0	0.442857	0.362162	0	0.858	0	0.77	0.298744	0.272113	0.22131	0.605333	0.919862	0.004	0.006	0.461966	0.501071
BRCA2	NM_000059	c.6322C>T	p.R2108C	missense	180	-1.01	0	0.674	0	0.1	NA	9.1562	0.556654	0.95225	-0.313	0.051	0	0	-1.965	2.64	5.82	0	N;N	6.092	0.99122	0.24	-1.43146	-1.33812	-0.9306	criteria provided, conflicting interpretations	Michigan Medical Genetics Laboratories,University of Michigan;Genetics Diagnostic Laboratory,Children's Hospital of Eastern Ontario;GeneDx;ITMI;Illumina Clinical Services Laboratory,Illumina;Invitae;Ambry Genetics;Breast Cancer Information Core (BIC) (BRCA2);Counsyl;Illumina Clinical Services Laboratory,Illumina;Biesecker Lab/Human Development Section,National Institutes of Health	Benign;Uncertain significance;Likely benign;not provided;Likely benign;Benign;Benign;Uncertain significance;Likely benign;Likely benign;Uncertain significance	1	0	0.833333	0.61027	0	0.674	0	0.9	0.300207	0.240953	0.556654	0.656233	0.920759	0	0	0.276496	0.405714
BRCA2	NM_000059	c.6323G>A	p.R2108H	missense	29	2.76	0	0.649	0	0.23	NA	4.677	0.556654	0.95225	0.072	0.902	0.042	0.347	0	-0.24	5.81	0	N;N	5.717	0.996276	0.205	-0.800409	-0.794866	-0.8942	reviewed by expert panel	Ambry Genetics;Illumina Clinical Services Laboratory,Illumina;Invitae;GeneDx;Michigan Medical Genetics Laboratories,University of Michigan;Illumina Clinical Services Laboratory,Illumina;Pathway Genomics;Emory Genetics Laboratory,Emory University;Evidence-based Network for the Interpretation of Germline Mutant Alleles (ENIGMA);Sharing Clinical Reports Project (SCRP);Breast Cancer Information Core …	Benign;Likely benign;Benign;Benign;Benign;Likely benign;Benign;Benign;Benign;Benign;Uncertain significance;Likely benign;Benign;Likely benign	1	0	0.114286	0.814054	0	0.649	0	0.77	0.274737	0.123079	0.556654	0.669067	0.979448	0.042	0.347	0.444444	0.508571
BRCA2	NM_000059	c.6323G>T	p.R2108L	missense	102	2.76	0	0.649	0	0.44	0.378	4.677	0.556654	0.95225	0.072	0.902	0.001	0	0	0.11	5.81	0	N;N	4.471	0.996276	0.324	-0.954869	-0.909486	-0.9064	criteria provided, conflicting interpretations	Sharing Clinical Reports Project (SCRP);Breast Cancer Information Core (BIC) (BRCA2);Invitae;Ambry Genetics	Likely benign;Uncertain significance;Uncertain significance;Likely benign	2	0	0.461905	0.814054	0	0.649	0	0.56	0.378	0.123079	0.556654	0.669067	0.979448	0.001	0	0.444444	0.496071
BRCA2	NM_000059	c.6325G>A	p.V2109I	missense	29	-7.63	0	0.444	0	0.38	NA	7.1612	0.19858	1.38721	-0.217	-0.443	0.001	0	-0.51	-0.13	5.91	0	N;N	1.747	0.999992	0.092	-1.57747	-1.60713	-0.894	criteria provided, conflicting interpretations	Biesecker Lab/Human Development Section,National Institutes of Health;Ambry Genetics;Invitae;Illumina Clinical Services Laboratory,Illumina;Sharing Clinical Reports Project (SCRP);GeneDx;Laboratory of Molecular Diagnosis of Cancer,West China Hospital, Sichuan University;Breast Cancer Information Core (BIC) (BRCA2);Illumina Clinical Services Laboratory,Illumina	Uncertain significance;Likely benign;Benign;Likely benign;Benign;Likely benign;Uncertain significance;Uncertain significance;Likely benign	2	0	0.114286	0.252432	0	0.444	0	0.62	0.255641	0.188453	0.19858	0.659433	0.88669	0.001	0	0.400855	0.504643
BRCA2	NM_000059	c.6338A>G	p.N2113S	missense	46	0.282	0	0.187	0	0.16	NA	3.6281	0.990385	0.355249	-1.029	-1.263	0.002	0.005	0.895	0.11	5.9	0	N;N	2.298	0.990131	0.099	-1.3404	-1.33636	-0.9017	reviewed by expert panel	GeneDx;Counsyl;Ambry Genetics;Breast Cancer Information Core (BIC) (BRCA2);Invitae;Sharing Clinical Reports Project (SCRP);Biesecker Lab/Human Development Section,National Institutes of Health;Evidence-based Network for the Interpretation of Germline Mutant Alleles (ENIGMA)	Likely benign;Likely benign;Benign;Uncertain significance;Likely benign;Uncertain significance;Uncertain significance;Benign	2	0	0.195238	0.680108	0	0.187	0	0.84	0.254994	0.0954763	0.990385	0.632367	0.830138	0.002	0.005	0.52094	0.496071
BRCA2	NM_000059	c.6347A>G	p.H2116R	missense	29	4.33	0.007	0.032	0	0.31	NA	7.3301	0.349161	1.14379	1.496	1.028	0.383	0.93	1.79	-1.96	5.81	0	N;N	5.129	0.999912	0.213	-0.181515	-0.30764	-0.8823	reviewed by expert panel	Counsyl;CSER_CC_NCGL University of Washington Medical Center;GeneDx;Biesecker Lab/Human Development Section,National Institutes of Health;Evidence-based Network for the Interpretation of Germline Mutant Alleles (ENIGMA);Emory Genetics Laboratory,Emory University;Invitae;Vantari Genetics;Genetics Diagnostic Laboratory,Children's Hospital of Eastern Ontario;Ambry Genetics;Breast Cancer Information …	Likely benign;Likely benign;Benign;Likely benign;Benign;Benign;Benign;Likely benign;Likely benign;Benign;Benign;Likely benign;Benign;Likely benign;Benign;not provided	1	0	0.114286	0.898919	0.007	0.032	0	0.69	0.276634	0.192897	0.349161	0.716533	0.988138	0.383	0.93	0.597436	0.57
BRCA2	NM_000059	c.6362A>G	p.E2121G	missense	98	2.83	0.47	0.022	0	0.02	0.194	10.7979	0.967005	0.46373	1.907	1.028	0.053	0.255	0.895	-1.29	5.76	0.004547	N;N	7.914	0.999144	0.182	-0.583084	-0.56339	-0.8779	criteria provided, conflicting interpretations	Invitae;Sharing Clinical Reports Project (SCRP)	Uncertain significance;Likely benign	2	0	0.442857	0.817838	0.47	0.022	0	0.98	0.194	0.284155	0.967005	0.730233	0.988138	0.053	0.255	0.52094	0.546071
BRCA2	NM_000059	c.6412G>T	p.V2138F	missense	50	-4.6	0	0.001	0	0.19	NA	11.0385	0.419121	1.08349	0.24	-0.828	0.037	0.255	1.04	-0.71	5.74	0	N;N	2.585	0.999962	0.204	-1.37192	-1.46049	-0.9308	criteria provided, conflicting interpretations	Illumina Clinical Services Laboratory,Illumina;Laboratory of Genomics and Molecular Biology,A. C. Camargo Cancer Center;ITMI;Ambry Genetics;GeneDx;Michigan Medical Genetics Laboratories,University of Michigan;Illumina Clinical Services Laboratory,Illumina;Sharing Clinical Reports Project (SCRP);Counsyl;Emory Genetics Laboratory,Emory University;Invitae;Breast Cancer Information Core (BIC) (BRCA2)	Likely benign;Uncertain significance;not provided;Benign;Benign;Benign;Likely benign;Benign;Benign;Benign;Benign;Uncertain significance	1	0	0.214286	0.416216	0	0.001	0	0.81	0.268688	0.290487	0.419121	0.674667	0.860138	0.037	0.255	0.533333	0.525357
BRCA2	NM_000059	c.6443C>A	p.S2148Y	missense	144	-0.976	0	0.116	0	1	NA	1.5478	0.220556	1.31093	-0.529	0.789	0.086	0.362	2.47	-1.1	-1.29	0	N;N	1.874	0.9997	0.532	-0.750286	-0.884811	-0.8135	criteria provided, conflicting interpretations	Ambry Genetics;Invitae;Counsyl;Quest Diagnostics Nichols Institute San Juan Capistrano;Breast Cancer Information Core (BIC) (BRCA2);Sharing Clinical Reports Project (SCRP)	Likely benign;Uncertain significance;Uncertain significance;Uncertain significance;Uncertain significance;Benign	2	0	0.661905	0.612108	0	0.116	0	0	0.319239	0.0407316	0.220556	0.649033	0.971655	0.086	0.362	0.655556	0.539286
BRCA2	NM_000059	c.6455C>A	p.S2152Y	missense	144	1.12	0	0.082	0	0	NA	8.1886	0.942013	0.494295	0.219	-0.024	0.311	0.731	2.565	-1.55	-1.27	0	N;N	6.524	0.999659	0.512	-0.611353	-0.785048	-0.5724	criteria provided, conflicting interpretations	GeneDx;Invitae;Breast Cancer Information Core (BIC) (BRCA2);Ambry Genetics;Sharing Clinical Reports Project (SCRP)	Likely benign;Benign;Uncertain significance;Likely benign;Benign	2	0	0.661905	0.725405	0	0.082	0	1	0.358361	0.215489	0.942013	0.673967	0.915586	0.311	0.731	0.663675	0.555357
BRCA2	NM_000059	c.6479A>G	p.Q2160R	missense	43	2.55	1	0.027	0	0.81	0.274	7.7111	0.78932	0.709097	2.086	-0.138	0.004	0.002	1.7	-0.58	-1.14	0	N;N	0.013	0.999839	0.394	-0.754393	-0.689358	-0.9449	criteria provided, single submitter	Ambry Genetics	Likely benign	2	0	0.180952	0.802703	1	0.027	0	0.19	0.274	0.202924	0.78932	0.7362	0.907724	0.004	0.002	0.589744	0.520714
BRCA2	NM_000059	c.6482A>G	p.D2161G	missense	94	2.51	0.982	0.08	0	0.36	0.268	7.9092	0.96048	0.471507	1.925	0.104	0.005	0.005	1.7	-1.33	-1.6	3e-06	N;N	4.974	0.999924	0.295	-0.70148	-0.697584	-0.6267	criteria provided, single submitter	Ambry Genetics	Likely benign	2	0	0.42381	0.800541	0.982	0.08	0	0.64	0.268	0.208137	0.96048	0.730833	0.924414	0.005	0.005	0.589744	0.5475
BRCA2	NM_000059	c.6540G>C	p.L2180F	missense	22	2.63	0.006	0.85	0	0.25	NA	2.6936	0.923871	0.453535	0.173	0.029	0.251	0.779	2.34	-0.82	-2.08	0	N;N	6.953	0.999955	0.547	-0.543996	-0.643225	-0.4787	criteria provided, conflicting interpretations	Ambry Genetics;Invitae;Sharing Clinical Reports Project (SCRP);GeneDx	Likely benign;Uncertain significance;Benign;Likely benign	2	0	0.0809524	0.807027	0.006	0.85	0	0.75	0.327345	0.0708842	0.923871	0.672433	0.919241	0.251	0.779	0.644444	0.529286
BRCA2	NM_000059	c.6541G>C	p.G2181R	missense	125	1.19	0.006	0.93	0	0.44	NA	4.2141	0.639547	0.874983	0.926	0.883	0.012	0.02	1.455	-0.65	-1.18	0	N;N	0.033	0.999916	0.408	-0.713402	-0.747795	-0.8161	criteria provided, conflicting interpretations	Invitae;Sharing Clinical Reports Project (SCRP)	Uncertain significance;Likely benign	2	0	0.571429	0.729189	0.006	0.93	0	0.56	0.327493	0.110897	0.639547	0.697533	0.978138	0.012	0.02	0.568803	0.523214
BRCA2	NM_000059	c.6560C>T	p.P2187L	missense	98	2.03	0	0.261	0	1	NA	9.3204	0.812662	0.705245	0.284	-0.028	0.003	0.004	1.755	-2.21	-1.5	0	N;N	0.001	0.99994	0.336	-1.0598	-1.05947	-0.8631	criteria provided, conflicting interpretations	Invitae;Ambry Genetics;GeneDx;Breast Cancer Information Core (BIC) (BRCA2);Sharing Clinical Reports Project (SCRP)	Uncertain significance;Likely benign;Likely benign;Uncertain significance;Benign	2	0	0.442857	0.774595	0	0.261	0	0	0.335818	0.245274	0.812662	0.676133	0.91531	0.003	0.004	0.594444	0.578929
BRCA2	NM_000059	c.6713A>G	p.D2238G	missense	94	-2.95	0.992	0.787	0	0.64	0.314	13.1556	0.910265	0.565035	0.543	-1.061	0	0.003	-1.12	-0.27	-1.13	0.975793	D;D	3.328	0.999995	0.33	-1.3009	-1.13197	-1.0583	criteria provided, conflicting interpretations	GeneDx;Ambry Genetics;Invitae;Breast Cancer Information Core (BIC) (BRCA2)	Uncertain significance;Likely benign;not provided;Uncertain significance	2	0	0.42381	0.505405	0.992	0.787	0	0.36	0.314	0.3462	0.910265	0.684767	0.844069	0	0.003	0.348718	0.509643
BRCA2	NM_000059	c.6739A>G	p.S2247G	missense	56	-3.89	0	0.018	0	0.37	NA	2.6249	0.240309	1.25092	0.058	0.094	0.002	0.003	2.045	-0.73	-1.29	0	N;N	4.54	0.999968	0.324	-0.991167	-1.10247	-0.8726	criteria provided, conflicting interpretations	Breast Cancer Information Core (BIC) (BRCA2);Sharing Clinical Reports Project (SCRP);GeneDx;Counsyl;Ambry Genetics;Invitae	Uncertain significance;Likely benign;Likely benign;Uncertain significance;Likely benign;Likely benign	2	0	0.242857	0.454595	0	0.018	0	0.63	0.293769	0.0690763	0.240309	0.6686	0.923724	0.002	0.003	0.619231	0.526071
BRCA2	NM_000059	c.6748A>G	p.T2250A	missense	58	-1.72	0	0.009	0	0.38	NA	6.2446	0.875327	0.648862	0.817	-0.887	0	0	0	-0.28	-1.03	0	N;N	0.339	0.999766	0.244	-1.46118	-1.44811	-0.9945	reviewed by expert panel	Invitae;Ambry Genetics;Evidence-based Network for the Interpretation of Germline Mutant Alleles (ENIGMA);Breast Cancer Information Core (BIC) (BRCA2);Genetics Diagnostic Laboratory,Children's Hospital of Eastern Ontario;GeneDx;Sharing Clinical Reports Project (SCRP)	Likely benign;Benign;Benign;Uncertain significance;Likely benign;Likely benign;Benign	2	0	0.252381	0.571892	0	0.009	0	0.62	0.281495	0.164332	0.875327	0.6939	0.856069	0	0	0.444444	0.51
BRCA2	NM_000059	c.6785T>G	p.M2262R	missense	91	-9.29	0	0.125	0	0.37	0.245	2.7858	0.0570915	1.84289	-1.042	-0.611	0.001	0.003	1.95	-0.44	-1.03	0	N;N	2.508	1	0.422	-1.54404	-1.65992	-0.9421	criteria provided, conflicting interpretations	Invitae;GeneDx;Breast Cancer Information Core (BIC) (BRCA2);Ambry Genetics;Sharing Clinical Reports Project (SCRP)	Uncertain significance;Likely benign;Uncertain significance;Likely benign;Likely benign	2	0	0.409524	0.162703	0	0.125	0	0.63	0.245	0.0733105	0.0570915	0.631933	0.875103	0.001	0.003	0.611111	0.515714
BRCA2	NM_000059	c.6803G>A	p.R2268K	missense	26	5.71	0.951	0.977	0	0.2	NA	17.6514	0.997101	0.266416	2.825	1.03	0.612	0.952	2.645	-0.81	-2.03	0.665617	D;D	14.56	1	0.417	0.380274	0.350392	0.4339	criteria provided, conflicting interpretations	Sharing Clinical Reports Project (SCRP);Invitae;GeneDx;Michigan Medical Genetics Laboratories,University of Michigan;Breast Cancer Information Core (BIC) (BRCA2);Ambry Genetics;Emory Genetics Laboratory,Emory University	Benign;Uncertain significance;Likely benign;Uncertain significance;Uncertain significance;Likely benign;Uncertain significance	2	0	0.1	0.973514	0.951	0.977	0	0.8	0.518738	0.464511	0.997101	0.760833	0.988276	0.612	0.952	0.670513	0.528929
BRCA2	NM_000059	c.6821G>T	p.G2274V	missense	109	4.79	0.995	0.947	0	0.28	NA	10.7551	0.915551	0.557194	1.04	1.03	0.748	0.994	2.625	-1.58	-1.24	0.999947	D;D	15.37	0.999992	0.481	0.392761	0.35768	-0.193	criteria provided, conflicting interpretations	GeneDx;Department of Medical Genetics,University Hospital of North Norway;Sharing Clinical Reports Project (SCRP);Invitae;Breast Cancer Information Core (BIC) (BRCA2);Counsyl;PreventionGenetics,PreventionGenetics;Ambry Genetics	Likely benign;Likely benign;Benign;Benign;Uncertain significance;Likely benign;Likely benign;Benign	1	0	0.495238	0.923784	0.995	0.947	0	0.72	0.549191	0.283029	0.915551	0.701333	0.988276	0.748	0.994	0.668803	0.556429
BRCA2	NM_000059	c.6853A>G	p.I2285V	missense	29	4.95	1	0.99	0	0	NA	13.4705	0.998899	0.234826	2.351	1.14	0.138	0.612	2.71	-0.27	-1.59	0.062755	N;N	13.5	0.998402	0.429	0.193869	0.251197	-0.2661	reviewed by expert panel	Biesecker Lab/Human Development Section,National Institutes of Health;Pathway Genomics;Invitae;Counsyl;Sharing Clinical Reports Project (SCRP);Ambry Genetics;Evidence-based Network for the Interpretation of Germline Mutant Alleles (ENIGMA);Division of Genomic Diagnostics,The Children's Hospital of Philadelphia;Michigan Medical Genetics Laboratories,University of Michigan;GeneDx;Breast Cancer Info…	Uncertain significance;Benign;Benign;Likely benign;Benign;Benign;Benign;Benign;Benign;Benign;Uncertain significance;Likely benign	1	0	0.114286	0.932432	1	0.99	0	1	0.454078	0.354487	0.998899	0.745033	0.995862	0.138	0.612	0.676068	0.509643
BRCA2	NM_000059	c.6886A>C	p.I2296L	missense	5	1.14	0.996	1	0	0.2	0.214	4.486	0.998629	0.210828	2.286	1.14	0.039	0.131	2.585	-0.46	-1.57	0.005771	N;N	15.59	0.789927	0.482	-0.211711	-0.147015	-0.5995	criteria provided, conflicting interpretations	Illumina Clinical Services Laboratory,Illumina;Invitae;Illumina Clinical Services Laboratory,Illumina;Ambry Genetics;Counsyl	Likely benign;Likely benign;Likely benign;Uncertain significance;Uncertain significance	2	0	0	0.726486	0.996	1	0	0.8	0.214	0.118053	0.998629	0.742867	0.995862	0.039	0.131	0.665385	0.516429
BRCA2	NM_000059	c.6935A>T	p.D2312V	missense	152	4.95	1	0.991	15	0	0.405	13.4705	0.996212	0.293504	5.071	1.14	0.865	0.994	2.685	-2.12	-1.89	0.999999	D;D	19.13	0.999994	0.894	0.636954	0.596883	0.5216	criteria provided, conflicting interpretations	Illumina Clinical Services Laboratory,Illumina;Invitae;Ambry Genetics;PreventionGenetics,PreventionGenetics;Division of Genomic Diagnostics,The Children's Hospital of Philadelphia;Breast Cancer Information Core (BIC) (BRCA2);Illumina Clinical Services Laboratory,Illumina;Counsyl	Likely benign;Benign;Benign;Likely benign;Likely benign;Uncertain significance;Likely benign;Benign	1	0	0.7	0.932432	1	0.991	0.230769	1	0.405	0.354487	0.996212	0.8357	0.995862	0.865	0.994	0.673932	0.575714
BRCA2	NM_000059	c.6943A>C	p.I2315L	missense	5	-2.57	0.019	0.542	0	0.37	0.2	1.1448	0.519118	0.98136	0.01	-0.689	0.001	0.001	0.895	-0.18	-1.05	7.1e-05	N;N	10.1	0.88246	0.266	-1.25714	-1.23394	-1.0067	criteria provided, conflicting interpretations	Ambry Genetics;Breast Cancer Information Core (BIC) (BRCA2);GeneDx;Invitae	Uncertain significance;Uncertain significance;Likely benign;not provided	2	0	0	0.525946	0.019	0.542	0	0.63	0.2	0.0301263	0.519118	0.667	0.869724	0.001	0.001	0.52094	0.506429
BRCA2	NM_000059	c.6953G>A	p.R2318Q	missense	43	5.03	1	0.998	0	0	0.795	13.8597	1	0	6.495	1.03	0.997	1	2.71	-1.03	-2.34	0.988749	D;D	24.2	0.999996	0.733	0.791317	0.744418	0.7042	criteria provided, conflicting interpretations	Invitae;Genetics Diagnostic Laboratory,Children's Hospital of Eastern Ontario;Breast Cancer Information Core (BIC) (BRCA2);Ambry Genetics;GeneDx;Sharing Clinical Reports Project (SCRP)	Uncertain significance;Uncertain significance;Uncertain significance;Likely benign;Uncertain significance;Likely benign	2	0	0.180952	0.936757	1	0.998	0	1	0.795	0.364729	1	0.883167	0.988276	0.997	1	0.676068	0.536786
BRCA2	NM_000059	c.6986C>T	p.P2329L	missense	98	5.03	0.999	0.956	0	0	NA	13.8597	0.999999	0	5.187	0.92	0.773	0.999	2.71	-2.6	-3.17	0.999992	D;D	19.4	0.999996	0.743	0.63512	0.587645	0.8682	criteria provided, conflicting interpretations	Invitae;GeneDx;Breast Cancer Information Core (BIC) (BRCA2);Sharing Clinical Reports Project (SCRP);Ambry Genetics	Uncertain significance;Likely benign;Uncertain significance;Likely benign;Uncertain significance	2	0	0.442857	0.936757	0.999	0.956	0	1	0.655066	0.364729	0.999999	0.839567	0.98069	0.773	0.999	0.676068	0.592857
BRCA2	NM_000059	c.7006C>G	p.R2336G	missense	125	-5.6	0.032	0.919	0	0.61	0.458	1.7491	0.609621	0.901808	0.039	-0.78	0	0	1.61	-0.35	-1.05	1e-06	N;N	0.184	0.993335	0.383	-1.54966	-1.56948	-0.944	criteria provided, single submitter	Ambry Genetics	Likely benign	2	0	0.571429	0.362162	0.032	0.919	0	0.39	0.458	0.0460289	0.609621	0.667967	0.863448	0	0	0.582051	0.5125
BRCA2	NM_000059	c.7007G>A	p.R2336H	missense	29	5.03	1	0.931	0	0.05	0.687	13.8597	0.609621	0.901808	4.659	1.03	0.083	0.733	1.61	-0.28	-1.1	1	D;D	12.34	0.99833	0.43	0.112252	0.186325	-0.6127	criteria provided, conflicting interpretations	Ambry Genetics;Sharing Clinical Reports Project (SCRP);GeneDx;Consortium of Investigators of Modifiers of BRCA1/2 (CIMBA), c/o University of Cambridge;Quest Diagnostics Nichols Institute San Juan Capistrano;Breast Cancer Information Core (BIC) (BRCA2);OMIM;Emory Genetics Laboratory,Emory University;Invitae	Pathogenic;Pathogenic;Pathogenic;Pathogenic;Pathogenic;Pathogenic;Pathogenic;Uncertain significance;Pathogenic	5	1	0.114286	0.936757	1	0.931	0	0.95	0.687	0.364729	0.609621	0.821967	0.988276	0.083	0.733	0.582051	0.51
BRCA2	NM_000059	c.7007G>C	p.R2336P	missense	103	5.03	1	0.931	0	0.26	0.432	13.8597	0.609621	0.901808	4.659	1.03	0.044	0.261	1.61	-0.4	-1.1	1	D;D	8.45	0.99833	0.425	-0.0579277	0.063786	-0.7119	criteria provided, multiple submitters, no conflicts	Sharing Clinical Reports Project (SCRP);GeneDx;Ambry Genetics;Invitae;Breast Cancer Information Core (BIC) (BRCA2);Consortium of Investigators of Modifiers of BRCA1/2 (CIMBA), c/o University of Cambridge	Pathogenic;Pathogenic;Pathogenic;not provided;Pathogenic;Pathogenic	5	1	0.466667	0.936757	1	0.931	0	0.74	0.432	0.364729	0.609621	0.821967	0.988276	0.044	0.261	0.582051	0.514286
BRCA2	NM_000059	c.7007G>T	p.R2336L	missense	102	5.03	1	0.931	0	0.11	0.463	13.8597	0.609621	0.901808	4.659	1.03	0.005	0.012	1.61	-0.01	-1.06	1	D;D	11.35	0.99833	0.397	-0.110701	0.0315721	-0.6853	criteria provided, multiple submitters, no conflicts	Invitae;Ambry Genetics;Breast Cancer Information Core (BIC) (BRCA2);Consortium of Investigators of Modifiers of BRCA1/2 (CIMBA), c/o University of Cambridge	Likely pathogenic;Likely pathogenic;Pathogenic;Pathogenic	4	1	0.461905	0.936757	1	0.931	0	0.89	0.463	0.364729	0.609621	0.821967	0.988276	0.005	0.012	0.582051	0.500357
BRCA2	NM_000059	c.7017G>C	p.K2339N	missense	94	-2	0.019	0.007	0	0.01	NA	6.1586	0.968306	0.482752	0.055	-1.363	0.042	0.105	2.42	-0.98	-1.42	0	N;N	4.498	0.172614	0.18	-1.10401	-1.18596	-0.753	reviewed by expert panel	Illumina Clinical Services Laboratory,Illumina;Michigan Medical Genetics Laboratories,University of Michigan;Illumina Clinical Services Laboratory,Illumina;Genetics Diagnostic Laboratory,Children's Hospital of Eastern Ontario;Emory Genetics Laboratory,Emory University;Pathway Genomics;Division of Genomic Diagnostics,The Children's Hospital of Philadelphia;Evidence-based Network for the Interpreta…	Likely benign;Benign;Likely benign;Benign;Benign;Benign;Likely benign;Benign;not provided;Benign;Uncertain significance;Benign;Benign;Benign	1	0	0.42381	0.556757	0.019	0.007	0	0.99	0.318596	0.162068	0.968306	0.6685	0.823241	0.042	0.105	0.651282	0.535
BRCA2	NM_000059	c.7052C>G	p.A2351G	missense	60	2.03	0	0.449	0	0.08	0.192	5.0576	0.561712	0.943531	0.005	-0.32	0.122	0.651	2.38	-1.05	-1.24	0	N;N	13.14	0.157441	0.405	-0.361005	-0.436102	-0.7604	criteria provided, conflicting interpretations	Illumina Clinical Services Laboratory,Illumina;GeneDx;Ambry Genetics;Breast Cancer Information Core (BIC) (BRCA2);ITMI;Illumina Clinical Services Laboratory,Illumina;Invitae;Sharing Clinical Reports Project (SCRP);Pathway Genomics	Likely benign;Likely benign;Likely benign;Uncertain significance;not provided;Likely benign;Benign;Benign;Likely benign	2	0	0.261905	0.774595	0	0.449	0	0.92	0.192	0.133095	0.561712	0.666833	0.895172	0.122	0.651	0.647863	0.5375
BRCA2	NM_000059	c.7057G>C	p.G2353R	missense	125	2.97	1	0.991	0	0.03	NA	9.4096	0.860811	0.658638	2.913	1.048	0.809	0.986	2.48	-1.51	-1.25	0.000716	N;N	18.62	0.404123	0.4	0.430853	0.387904	-0.456	criteria provided, conflicting interpretations	GeneDx;Breast Cancer Information Core (BIC) (BRCA2);Sharing Clinical Reports Project (SCRP);Ambry Genetics;ITMI;Pathway Genomics;Illumina Clinical Services Laboratory,Illumina;Invitae;Illumina Clinical Services Laboratory,Illumina	Likely benign;Uncertain significance;Benign;Likely benign;not provided;Benign;Likely benign;Benign;Likely benign	2	0	0.571429	0.825405	1	0.991	0	0.97	0.500614	0.247621	0.860811	0.763767	0.989517	0.809	0.986	0.65641	0.553929
BRCA2	NM_000059	c.7096C>G	p.L2366V	missense	32	1.82	0	0.24	0	0.59	0.156	8.4126	0.098262	1.63799	-0.007	-0.294	0.15	0.791	2.35	-0.6	-1.19	0	N;N	12.05	0.144026	0.291	-0.487599	-0.571689	-0.8444	criteria provided, conflicting interpretations	Ambry Genetics;Breast Cancer Information Core (BIC) (BRCA2);GeneDx;Sharing Clinical Reports Project (SCRP);Counsyl;Invitae	Likely benign;Uncertain significance;Likely benign;Likely benign;Uncertain significance;Uncertain significance	2	0	0.128571	0.763243	0	0.24	0	0.41	0.156	0.221384	0.098262	0.666433	0.896966	0.15	0.791	0.645299	0.521429
BRCA2	NM_000059	c.7102T>G	p.L2368V	missense	32	1.59	0.634	0.561	0	0.12	0.189	7.7829	0.52025	0.979548	0.611	1.061	0.03	0.18	2.105	-0.8	-1.29	0	N;N	15.28	0.133551	0.133	-0.491702	-0.485875	-0.7211	criteria provided, conflicting interpretations	Invitae;Sharing Clinical Reports Project (SCRP);Ambry Genetics;Counsyl	Benign;Benign;Benign;Uncertain significance	1	0	0.128571	0.750811	0.634	0.561	0	0.88	0.189	0.204813	0.52025	0.687033	0.990414	0.03	0.18	0.624359	0.528571
BRCA2	NM_000059	c.7150C>A	p.Q2384K	missense	53	-4.01	0	0.005	0	1	NA	6.3724	0.105794	1.4993	0.239	-0.176	0	0	-1.545	0	-0.93	0	N;N	0.044	0.751508	0.129	-1.56808	-1.50088	-0.8845	reviewed by expert panel	Emory Genetics Laboratory,Emory University;CSER_CC_NCGL University of Washington Medical Center;Michigan Medical Genetics Laboratories,University of Michigan;Division of Genomic Diagnostics,The Children's Hospital of Philadelphia;Ambry Genetics;Pathway Genomics;Breast Cancer Information Core (BIC) (BRCA2);Illumina Clinical Services Laboratory,Illumina;Invitae;Illumina Clinical Services Laboratory…	Benign;Likely benign;Benign;Likely benign;Benign;Likely benign;Uncertain significance;Likely benign;Benign;Likely benign;Likely benign;Benign;Likely benign;not provided;Benign;Benign	2	0	0.228571	0.448108	0	0.005	0	0	0.320584	0.167695	0.105794	0.674633	0.905103	0	0	0.312393	0.5
BRCA2	NM_000059	c.7178T>C	p.M2393T	missense	81	0.825	0	0.006	0	0.56	0.253	7.2403	0.626943	0.893842	-0.352	-0.26	0.001	0.002	0.895	-0.75	-0.96	0	N;N	0	0.108915	0.32	-1.20578	-1.16608	-0.9978	criteria provided, conflicting interpretations	Ambry Genetics;Sharing Clinical Reports Project (SCRP)	Likely benign;Uncertain significance	2	0	0.361905	0.709459	0	0.006	0	0.44	0.253	0.190534	0.626943	0.654933	0.89931	0.001	0.002	0.52094	0.526786
BRCA2	NM_000059	c.7187T>C	p.L2396S	missense	145	0.377	0	0	0	0.91	0.357	4.8138	0.517003	0.981314	0.162	-0.52	0.002	0.002	-0.91	0.18	-0.94	0	N;N	0.004	0.73466	0.111	-1.37533	-1.32301	-0.9688	criteria provided, single submitter	Ambry Genetics	Likely benign	2	0	0.666667	0.685243	0	0	0	0.09	0.357	0.126679	0.517003	0.672067	0.881379	0.002	0.002	0.366667	0.493571
BRCA2	NM_000059	c.7188G>T	p.L2396F	missense	22	-5.64	0	0	0	0.29	0.246	14.2394	0.517003	0.981314	-2	-0.551	0.36	0.855	1.39	-0.47	-1.17	0	N;N	6.044	0.993473	0.345	-1.09991	-1.29708	-0.7601	criteria provided, multiple submitters, no conflicts	GeneDx;Ambry Genetics	Likely benign;Benign	2	0	0.0809524	0.36	0	0	0	0.71	0.246	0.374721	0.517003	0.6	0.879241	0.36	0.855	0.563248	0.516786
BRCA2	NM_000059	c.7222C>T	p.P2408S	missense	74	5.5	1	0.998	15	0	0.508	17.9465	1	0	5.367	0.935	0.999	1	2.71	-2.4	-2.04	0.999983	D;D	21.3	1	0.646	0.792289	0.757973	0.6219	criteria provided, conflicting interpretations	Sharing Clinical Reports Project (SCRP);Ambry Genetics	Likely benign;Uncertain significance	2	0	0.328571	0.962162	1	0.998	0.230769	1	0.508	0.472276	1	0.845567	0.981724	0.999	1	0.676068	0.585714
BRCA2	NM_000059	c.7232A>C	p.K2411T	missense	78	5.5	1	0.993	0	0	0.324	14.4784	1	0	6.345	1.199	0.999	1	2.71	-1.8	-1.72	0.997255	D;D	20.9	0.999998	0.528	0.770295	0.738381	0.5326	criteria provided, conflicting interpretations	Invitae;Breast Cancer Information Core (BIC) (BRCA2);GeneDx;Counsyl;Ambry Genetics	Likely benign;Uncertain significance;Uncertain significance;Likely benign;Benign	2	0	0.347619	0.962162	1	0.993	0	1	0.324	0.381011	1	0.878167	0.999931	0.999	1	0.676068	0.564286
BRCA2	NM_000059	c.7235C>T	p.T2412I	missense	89	3.37	0.637	0.989	0	0.03	0.311	8.9198	0.957847	0.493109	0.947	0.077	0.814	0.995	2.625	-1.35	-1.14	0.004228	N;N	17.7	0.993097	0.379	0.259839	0.174785	-0.4083	no assertion criteria provided	Sharing Clinical Reports Project (SCRP)	Pathogenic	5	1	0.4	0.847027	0.637	0.989	0	0.97	0.311	0.234732	0.957847	0.698233	0.922552	0.814	0.995	0.668803	0.548214
BRCA2	NM_000059	c.7252A>G	p.R2418G	missense	125	1.5	0	0.924	0	0.18	0.293	5.5556	0.936326	0.560937	-0.166	-0.12	0.012	0.037	2.205	-0.98	-1.4	0	N;N	14.3	0.93974	0.506	-0.750611	-0.741785	-0.8628	criteria provided, conflicting interpretations	Invitae;Breast Cancer Information Core (BIC) (BRCA2);Ambry Genetics;Counsyl	not provided;Uncertain significance;Likely benign;Likely benign	2	0	0.571429	0.745946	0	0.924	0	0.82	0.293	0.1462	0.936326	0.661133	0.908966	0.012	0.037	0.632906	0.535
BRCA2	NM_000059	c.7307A>T	p.N2436I	missense	149	1.09	0	0.02	0	0.01	0.136	3.6001	0.218446	1.28775	-0.264	0.16	0.016	0.062	2.44	-1.95	-1.24	0	N;N	12.64	0.92975	0.473	-0.811208	-0.870924	-0.8868	reviewed by expert panel	Ambry Genetics;Breast Cancer Information Core (BIC) (BRCA2);Evidence-based Network for the Interpretation of Germline Mutant Alleles (ENIGMA);Invitae	Benign;Uncertain significance;Benign;Uncertain significance	1	0	0.685714	0.723784	0	0.02	0	0.99	0.136	0.0947395	0.218446	0.657867	0.928276	0.016	0.062	0.652991	0.569643
BRCA2	NM_000059	c.7319A>G	p.H2440R	missense	29	-7.76	0	0.01	0	0.55	NA	0.6884	0.310704	1.20728	-1.258	-0.011	0.003	0.002	2.39	-1.7	5.79	0	N;N	10.78	0.999932	0.155	-1.24136	-1.4013	-0.9032	reviewed by expert panel	GeneDx;Biesecker Lab/Human Development Section,National Institutes of Health;Evidence-based Network for the Interpretation of Germline Mutant Alleles (ENIGMA);Illumina Clinical Services Laboratory,Illumina;Breast Cancer Information Core (BIC) (BRCA2);Michigan Medical Genetics Laboratories,University of Michigan;Ambry Genetics;Genetics Diagnostic Laboratory,Children's Hospital of Eastern Ontario;I…	Benign;Uncertain significance;Benign;Likely benign;Uncertain significance;Benign;Benign;Benign;not provided;Benign;Benign;Benign;Likely benign;Likely benign;Benign	1	0	0.114286	0.245405	0	0.01	0	0.45	0.271819	0.0181158	0.310704	0.624733	0.916483	0.003	0.002	0.648718	0.560714
BRCA2	NM_000059	c.7415A>C	p.K2472T	missense	78	1.31	0	0.008	0	0.13	0.279	4.9656	0.994714	0.30346	0.571	-0.268	0.038	0.158	1.995	-1.25	5.76	0	N;N	15.59	0.943572	0.156	-0.956809	-0.946102	-0.8981	reviewed by expert panel	GeneDx;Evidence-based Network for the Interpretation of Germline Mutant Alleles (ENIGMA);Ambry Genetics;Breast Cancer Information Core (BIC) (BRCA2);Invitae	Likely benign;Benign;Benign;Uncertain significance;not provided	1	0	0.347619	0.735676	0	0.008	0	0.87	0.279	0.130674	0.994714	0.6857	0.898759	0.038	0.158	0.614957	0.544643
BRCA2	NM_000059	c.7418G>A	p.C2473Y	missense	194	-0.824	0	0.16	0	1	0.265	6.3652	0.194259	1.33742	-0.14	-0.102	0	0	0.55	-1.4	5.79	0	N;N	0.328	0.928003	0.084	-1.16532	-1.13509	-0.9332	criteria provided, conflicting interpretations	Ambry Genetics;Breast Cancer Information Core (BIC) (BRCA2);Invitae	Likely benign;Uncertain significance;not provided	2	0	0.9	0.620324	0	0.16	0	0	0.265	0.167505	0.194259	0.662	0.910207	0	0	0.491453	0.55
BRCA2	NM_000059	c.7448G>A	p.S2483N	missense	46	-2.26	0.994	0.985	0	1	NA	9.3142	0.998949	0.308515	1.091	0.135	0	0	-0.46	-0.4	-2.14	0.000891	N;N	3.408	0.165519	0.227	-1.04778	-0.927526	-0.7878	criteria provided, conflicting interpretations	Breast Cancer Information Core (BIC) (BRCA2);Sharing Clinical Reports Project (SCRP);GeneDx;Invitae;Counsyl;Ambry Genetics	Uncertain significance;Benign;Likely benign;Uncertain significance;Uncertain significance;Likely benign	2	0	0.195238	0.542703	0.994	0.985	0	0	0.447205	0.245111	0.998949	0.703033	0.926552	0	0	0.405128	0.514286
BRCA2	NM_000059	c.7463G>A	p.R2488K	missense	26	5.48	1	0.999	0	0.11	0.788	12.9988	0.999997	0.104464	5.842	1.048	0.877	0.988	2.5	-0.9	-2.12	0.982506	D;D	31	0.999988	0.662	0.703784	0.709744	0.4012	criteria provided, conflicting interpretations	Invitae;GeneDx;Counsyl;Genetics Diagnostic Laboratory,Children's Hospital of Eastern Ontario;Sharing Clinical Reports Project (SCRP);Breast Cancer Information Core (BIC) (BRCA2)	not provided;Likely benign;Uncertain significance;Uncertain significance;Likely benign;Uncertain significance	2	0	0.1	0.961081	1	0.999	0	0.89	0.788	0.342074	0.999997	0.8614	0.989517	0.877	0.988	0.65812	0.532143
BRCA2	NM_000059	c.7469T>C	p.I2490T	missense	89	-5.83	0.001	0.982	0	0.1	NA	1.172	0.836554	0.725253	0.406	-0.222	0.008	0.01	0.69	-0.73	-2.21	0	N;N	15.18	0.829122	0.291	-1.24503	-1.26254	-0.9747	reviewed by expert panel	Pathway Genomics;Division of Genomic Diagnostics,The Children's Hospital of Philadelphia;GeneDx;Invitae;Michigan Medical Genetics Laboratories,University of Michigan;Breast Cancer Information Core (BIC) (BRCA2);Vantari Genetics;Sharing Clinical Reports Project (SCRP);Counsyl;ITMI;Laboratory of Genomics and Molecular Biology,A. C. Camargo Cancer Center;Ambry Genetics;PreventionGenetics,PreventionG…	Benign;Benign;Benign;Benign;Benign;Uncertain significance;Benign;Benign;Benign;not provided;Uncertain significance;Benign;Benign;Benign;Benign;Likely benign;Benign;Benign	1	0	0.4	0.34973	0.001	0.982	0	0.9	0.360377	0.0308421	0.836554	0.6802	0.901931	0.008	0.01	0.503419	0.526071
BRCA2	NM_000059	c.7481G>A	p.R2494Q	missense	43	4.64	1	0.996	35	0	0.816	14.6517	1	0	6.999	1.048	0.403	0.998	2.89	-1.2	-2.77	0.999752	D;D	31	0.999977	0.604	0.441526	0.393332	0.5268	criteria provided, conflicting interpretations	Breast Cancer Information Core (BIC) (BRCA2);Ambry Genetics;Sharing Clinical Reports Project (SCRP);Invitae	Uncertain significance;Likely benign;Likely benign;not provided	2	0	0.180952	0.915676	1	0.996	0.538462	1	0.816	0.385571	1	0.899967	0.989517	0.403	0.998	0.691453	0.542857
BRCA2	NM_000059	c.7484T>C	p.I2495T	missense	89	5.48	1	1	65	0	0.685	15.8734	1	0	7.054	1.061	1	1	2.93	-1.5	-2.14	0.99989	D;D	22.3	1	0.663	0.718708	0.640618	0.7806	criteria provided, conflicting interpretations	Sharing Clinical Reports Project (SCRP);Invitae;Breast Cancer Information Core (BIC) (BRCA2);Genetics Diagnostic Laboratory,Children's Hospital of Eastern Ontario;Ambry Genetics	Likely benign;not provided;Uncertain significance;Uncertain significance;Uncertain significance	2	0	0.4	0.961081	1	1	1	1	0.685	0.417721	1	0.9018	0.990414	1	1	0.694872	0.553571
BRCA2	NM_000059	c.7499G>C	p.R2500T	missense	71	-4.59	0.708	0.692	0	0.11	0.735	9.736	0.886807	0.656242	0.84	0.127	0.07	0.244	1.24	-1.46	-2.78	1e-06	N;N	10.11	0.542877	0.482	-0.889355	-0.958796	-0.4746	criteria provided, conflicting interpretations	Sharing Clinical Reports Project (SCRP);GeneDx;Ambry Genetics;Breast Cancer Information Core (BIC) (BRCA2);Invitae	Benign;Likely benign;Benign;Uncertain significance;Uncertain significance	1	0	0.314286	0.416757	0.708	0.692	0	0.89	0.735	0.256211	0.886807	0.694667	0.926	0.07	0.244	0.550427	0.552143
BRCA2	NM_000059	c.7504C>T	p.R2502C	missense	180	0.574	0	0	0	0.1	NA	1.7706	0.297314	1.18891	0.109	-0.893	0.005	0.022	1.245	-0.92	-1.95	0	N;N	5.021	0.105958	0.519	-1.03698	-1.05634	-0.7592	criteria provided, conflicting interpretations	Counsyl;GeneDx;Quest Diagnostics Nichols Institute San Juan Capistrano;Biesecker Lab/Human Development Section,National Institutes of Health;CSER_CC_NCGL University of Washington Medical Center;Emory Genetics Laboratory,Emory University;Invitae;Ambry Genetics;Genetics Diagnostic Laboratory,Children's Hospital of Eastern Ontario;Sharing Clinical Reports Project (SCRP);Breast Cancer Information Cor…	Uncertain significance;Likely benign;Uncertain significance;Uncertain significance;Uncertain significance;Uncertain significance;Benign;Likely benign;Uncertain significance;Uncertain significance;Uncertain significance	2	0	0.833333	0.695892	0	0	0	0.9	0.306031	0.0465947	0.297314	0.6703	0.855655	0.005	0.022	0.550855	0.532857
BRCA2	NM_000059	c.7505G>A	p.R2502H	missense	29	-5.92	0	0	0	0.33	NA	13.6022	0.297314	1.18891	0.203	-0.436	0.003	0.004	-0.705	0.19	-1.9	0	N;N	0.067	0.983522	0.282	-1.58073	-1.59905	-0.8325	criteria provided, conflicting interpretations	Sharing Clinical Reports Project (SCRP);Breast Cancer Information Core (BIC) (BRCA2);Invitae;Ambry Genetics;GeneDx	Benign;Uncertain significance;Likely benign;Likely benign;Likely benign	2	0	0.114286	0.344865	0	0	0	0.67	0.316103	0.357953	0.297314	0.673433	0.887172	0.003	0.004	0.384188	0.493214
BRCA2	NM_000059	c.7522G>A	p.G2508S	missense	56	5.48	1	0.97	55	0	0.813	19.7237	1	0	8.808	1.048	1	1	2.965	-1.8	-2.19	1	D;D	35	1	0.784	0.924478	0.883355	0.7475	criteria provided, conflicting interpretations	GeneDx;Sharing Clinical Reports Project (SCRP);ITMI;Breast Cancer Information Core (BIC) (BRCA2);Laboratory of Molecular Diagnosis of Cancer,West China Hospital, Sichuan University;Ambry Genetics;Invitae	Likely benign;Likely benign;not provided;Uncertain significance;Uncertain significance;Uncertain significance;Likely benign	2	0	0.242857	0.961081	1	0.97	0.846154	1	0.813	0.519045	1	0.960267	0.989517	1	1	0.697863	0.564286
BRCA2	NM_000059	c.7544C>T	p.T2515I	missense	89	4.64	1	0.998	0	0.1	NA	8.9544	0.999938	0.172475	4.216	0.935	0.493	0.9	2.27	-1.64	-2.05	0.390013	N;N	20.4	0.96342	0.569	0.432312	0.445973	0.18	reviewed by expert panel	Evidence-based Network for the Interpretation of Germline Mutant Alleles (ENIGMA);Ambry Genetics;Breast Cancer Information Core (BIC) (BRCA2);GeneDx;ITMI;Biesecker Lab/Human Development Section,National Institutes of Health;Counsyl;Illumina Clinical Services Laboratory,Illumina;Invitae;Sharing Clinical Reports Project (SCRP);Illumina Clinical Services Laboratory,Illumina	Benign;Benign;Benign;Likely benign;not provided;Likely benign;Likely benign;Likely benign;Benign;Benign;Likely benign	2	0	0.4	0.915676	1	0.998	0	0.9	0.560543	0.235642	0.999938	0.8072	0.981724	0.493	0.9	0.638462	0.558571
BRCA2	NM_000059	c.7559G>A	p.R2520Q	missense	43	4.63	1	0.991	35	0	NA	14.5034	1	0.047505	4.871	1.048	0.986	1	2.965	-1.2	-2.36	0.997976	D;D	31	0.996482	0.638	0.704565	0.638454	0.8254	criteria provided, conflicting interpretations	Counsyl;Invitae;Sharing Clinical Reports Project (SCRP);Ambry Genetics;Breast Cancer Information Core (BIC) (BRCA2);GeneDx	Uncertain significance;Likely benign;Benign;Likely benign;Uncertain significance;Likely benign	2	0	0.180952	0.915135	1	0.991	0.538462	1	0.789295	0.381668	1	0.829033	0.989517	0.986	1	0.697863	0.542857
BRCA2	NM_000059	c.7601C>T	p.A2534V	missense	64	3.64	0	0.711	0	0.49	NA	4.8065	0.68984	0.83782	0.339	0.935	0.037	0.499	2.2	-1.03	-1.97	0	N;N	14.63	0.946605	0.52	-0.491289	-0.491474	-0.7736	criteria provided, conflicting interpretations	Ambry Genetics;GeneDx;Counsyl;Invitae;Breast Cancer Information Core (BIC) (BRCA2);Sharing Clinical Reports Project (SCRP)	Likely benign;Uncertain significance;Likely benign;Uncertain significance;Uncertain significance;Likely benign	2	0	0.280952	0.861622	0	0.711	0	0.51	0.328045	0.126487	0.68984	0.677967	0.981724	0.037	0.499	0.632479	0.536786
BRCA2	NM_000059	c.7651A>C	p.K2551Q	missense	53	3.94	0.669	0.85	0	0.37	0.51	6.732	0.803908	0.753019	1.573	1.028	0.158	0.476	1.445	-0.88	-1.9	0	N;N	11.91	0.995499	0.303	-0.498723	-0.433557	-0.8032	criteria provided, multiple submitters, no conflicts	Ambry Genetics;Sharing Clinical Reports Project (SCRP);GeneDx	Likely benign;Likely benign;Likely benign	2	0	0.228571	0.877838	0.669	0.85	0	0.63	0.51	0.177158	0.803908	0.7191	0.988138	0.158	0.476	0.567949	0.531429
BRCA2	NM_000059	c.7868A>G	p.H2623R	missense	29	5.66	1	0.993	25	0	0.836	16.1819	1	0	9.222	1.199	0.999	1	2.965	-2.12	-2.78	1	D;D	26.8	1	0.906	0.951428	0.903077	0.9506	criteria provided, conflicting interpretations	Ambry Genetics;Breast Cancer Information Core (BIC) (BRCA2);Invitae;Sharing Clinical Reports Project (SCRP)	Likely pathogenic;Uncertain significance;Uncertain significance;Likely pathogenic	4	1	0.114286	0.970811	1	0.993	0.384615	1	0.836	0.425839	1	0.974067	0.999931	0.999	1	0.697863	0.575714
BRCA2	NM_000059	c.7878G>C	p.W2626C	missense	215	5.66	1	0.998	65	0	0.936	20.1041	1	0	9.891	1.048	1	1	2.965	-3.47	-3.05	1	D;D	23.9	1	0.908	1.0402	0.994232	0.9855	reviewed by expert panel	Consortium of Investigators of Modifiers of BRCA1/2 (CIMBA), c/o University of Cambridge;Evidence-based Network for the Interpretation of Germline Mutant Alleles (ENIGMA);Breast Cancer Information Core (BIC) (BRCA2);Division of Human Genetics Innsbruck,Medical University Innsbruck;Quest Diagnostics Nichols Institute San Juan Capistrano;Invitae;Counsyl;Ambry Genetics;Sharing Clinical Reports Proje…	Pathogenic;Pathogenic;Uncertain significance;Likely pathogenic;Pathogenic;Pathogenic;Pathogenic;Likely pathogenic;Likely pathogenic	5	1	1	0.970811	1	0.998	1	1	0.936	0.529055	1	0.996367	0.989517	1	1	0.697863	0.623929
BRCA2	NM_000059	c.7879A>T	p.I2627F	missense	21	4.45	1	0.999	15	0	0.721	13.03	1	0.055829	3.527	1.199	0.992	1	2.945	-1.06	-2.69	0.999996	D;D	21.9	0.997919	0.795	0.671423	0.591999	0.8971	reviewed by expert panel	Evidence-based Network for the Interpretation of Germline Mutant Alleles (ENIGMA);Michigan Medical Genetics Laboratories,University of Michigan;Sharing Clinical Reports Project (SCRP);Invitae;Consortium of Investigators of Modifiers of BRCA1/2 (CIMBA), c/o University of Cambridge;Quest Diagnostics Nichols Institute San Juan Capistrano;Breast Cancer Information Core (BIC) (BRCA2);GeneKor MSA;GeneD…	Pathogenic;Pathogenic;Pathogenic;Likely pathogenic;Pathogenic;Likely pathogenic;Uncertain significance;Likely pathogenic;Pathogenic;Likely pathogenic	5	1	0.0761905	0.905405	1	0.999	0.230769	1	0.721	0.342895	1	0.784233	0.999931	0.992	1	0.696154	0.537857
BRCA2	NM_000059	c.7928C>G	p.A2643G	missense	60	5.66	1	1	0	0	NA	20.1041	1	0.055711	4.071	0.935	0.944	0.979	1.685	-1.06	-1.87	0.999963	D;D	24	1	0.454	0.634514	0.666405	0.3508	criteria provided, conflicting interpretations	Ambry Genetics;Breast Cancer Information Core (BIC) (BRCA2);Sharing Clinical Reports Project (SCRP);Counsyl;Invitae	Likely benign;Uncertain significance;Likely benign;Uncertain significance;not provided	2	0	0.261905	0.970811	1	1	0	1	0.571442	0.529055	1	0.802367	0.981724	0.944	0.979	0.588462	0.537857
BRCA2	NM_000059	c.7940T>C	p.L2647P	missense	98	5.66	1	1	65	0	0.862	16.1819	0.999999	0	7.931	1.061	1	1	2.965	-1.86	-2.88	1	D;D	24	1	0.952	0.899487	0.843857	1.0085	criteria provided, conflicting interpretations	Ambry Genetics;Invitae;Breast Cancer Information Core (BIC) (BRCA2);Sharing Clinical Reports Project (SCRP)	Likely pathogenic;not provided;Uncertain significance;Uncertain significance	4	1	0.442857	0.970811	1	1	1	1	0.862	0.425839	0.999999	0.931033	0.990414	1	1	0.697863	0.566429
BRCA2	NM_000059	c.7958T>C	p.L2653P	missense	98	5.66	1	0.987	65	0	0.847	16.1819	1	0	7.931	1.061	1	1	2.89	-1.86	-2.76	1	D;D	22.2	1	0.921	0.897286	0.852708	0.9374	criteria provided, conflicting interpretations	GeneDx;Invitae;Consortium of Investigators of Modifiers of BRCA1/2 (CIMBA), c/o University of Cambridge;Breast Cancer Information Core (BIC) (BRCA2);Sharing Clinical Reports Project (SCRP)	Pathogenic;not provided;Pathogenic;Uncertain significance;Likely pathogenic	4	1	0.442857	0.970811	1	0.987	1	1	0.847	0.425839	1	0.931033	0.990414	1	1	0.691453	0.566429
BRCA2	NM_000059	c.7964A>G	p.Q2655R	missense	43	5.66	1	1	35	0	0.817	16.1819	1	0	9.222	1.199	1	1	2.965	-1.06	-2.51	0.999999	D;D	25.7	1	0.784	0.907767	0.875476	0.8177	criteria provided, conflicting interpretations	Invitae;GeneDx;Breast Cancer Information Core (BIC) (BRCA2)	not provided;Likely pathogenic;Uncertain significance	4	1	0.180952	0.970811	1	1	0.538462	1	0.817	0.425839	1	0.974067	0.999931	1	1	0.697863	0.537857
BRCA2	NM_000059	c.7976G>A	p.R2659K	missense	26	5.66	1	1	25	0.06	0.833	20.1041	1	0.086167	9.891	1.048	1	1	2.905	-0.8	-2.68	1	D;D	36	1	0.71	1.0319	0.987767	0.9164	criteria provided, conflicting interpretations	Invitae;Breast Cancer Information Core (BIC) (BRCA2);Consortium of Investigators of Modifiers of BRCA1/2 (CIMBA), c/o University of Cambridge;Counsyl;Quest Diagnostics Nichols Institute San Juan Capistrano;Sharing Clinical Reports Project (SCRP);Ambry Genetics;GeneDx;Color Genomics, Inc.	Pathogenic;Uncertain significance;Pathogenic;Pathogenic;Pathogenic;Pathogenic;Pathogenic;Pathogenic;Pathogenic	5	1	0.1	0.970811	1	1	0.384615	0.94	0.833	0.529055	1	0.996367	0.989517	1	1	0.692735	0.528571
BRCA2	NM_000059	c.7976G>C	p.R2659T	missense	71	5.66	1	1	65	0.01	0.914	20.1041	1	0.086167	9.891	1.048	1	1	2.905	-1.59	-2.78	1	D;D	31	1	0.837	1.04072	0.995301	0.9438	reviewed by expert panel	Invitae;Evidence-based Network for the Interpretation of Germline Mutant Alleles (ENIGMA);Breast Cancer Information Core (BIC) (BRCA2)	not provided;Pathogenic;Uncertain significance	5	1	0.314286	0.970811	1	1	1	0.99	0.914	0.529055	1	0.996367	0.989517	1	1	0.692735	0.556786
BRCA2	NM_000059	c.7978T>G	p.Y2660D	missense	160	4.93	1	0.985	65	0	0.809	14.8785	0.999977	0.128268	7.608	1.011	1	1	2.965	-2.93	-2.84	0.999999	D;D	20.5	1	0.96	0.814425	0.738164	0.9637	no assertion criteria provided	Sharing Clinical Reports Project (SCRP);Breast Cancer Information Core (BIC) (BRCA2);Invitae	Likely pathogenic;Uncertain significance;not provided	4	1	0.738095	0.931351	1	0.985	1	1	0.809	0.391539	0.999977	0.920267	0.986966	1	1	0.697863	0.604643
BRCA2	NM_000059	c.7985C>T	p.T2662M	missense	81	4.93	0.97	0.96	0	0.24	NA	10.8927	0.597979	0.92465	4.753	0.119	0	0.001	-1.1	0.88	-1.92	2.1e-05	N;N	9.534	0.998896	0.243	-0.728252	-0.515735	-0.8205	criteria provided, conflicting interpretations	GeneDx;Ambry Genetics	Uncertain significance;Likely benign	2	0	0.361905	0.931351	0.97	0.96	0	0.76	0.451128	0.28665	0.597979	0.8251	0.925448	0	0.001	0.350427	0.468571
BRCA2	NM_000059	c.7988A>T	p.E2663V	missense	121	4.93	1	0.994	65	0	0.926	14.8785	1	0	8.867	1.14	1	1	2.965	-2.08	-2.69	0.999999	D;D	22.3	1	0.931	0.860464	0.785726	0.9637	reviewed by expert panel	Invitae;Consortium of Investigators of Modifiers of BRCA1/2 (CIMBA), c/o University of Cambridge;Sharing Clinical Reports Project (SCRP);Genetics Diagnostic Laboratory,Children's Hospital of Eastern Ontario;Ambry Genetics;Breast Cancer Information Core (BIC) (BRCA2);Evidence-based Network for the Interpretation of Germline Mutant Alleles (ENIGMA)	not provided;Pathogenic;Pathogenic;Pathogenic;Pathogenic;Uncertain significance;Pathogenic	5	1	0.552381	0.931351	1	0.994	1	1	0.926	0.391539	1	0.962233	0.995862	1	1	0.697863	0.574286
BRCA2	NM_000059	c.7994A>G	p.D2665G	missense	94	4.93	1	0.979	65	0	NA	14.8785	1	0	7.084	1.14	1	1	2.965	-2.08	-2.84	0.999999	D;D	21.6	1	0.801	0.738367	0.687486	0.863	criteria provided, multiple submitters, no conflicts	Breast Cancer Information Core (BIC) (BRCA2);Sharing Clinical Reports Project (SCRP);Invitae;Counsyl;GeneDx;Ambry Genetics;Genetics Diagnostic Laboratory,Children's Hospital of Eastern Ontario	Benign;Benign;Benign;Likely benign;Likely benign;Benign;Likely benign	1	0	0.42381	0.931351	1	0.979	1	1	0.850267	0.391539	1	0.9028	0.995862	1	1	0.697863	0.574286
BRCA2	NM_000059	c.8009C>T	p.S2670L	missense	145	4.93	1	0.99	15	0	0.867	18.5097	0.999995	0.069304	7.503	0.892	1	1	3.625	-1.78	-1.79	0.999999	D;D	28.4	1	0.86	0.858193	0.791649	0.7267	criteria provided, multiple submitters, no conflicts	Clinical Molecular and Personalized Diagnostics,Institute of Biochemistry and Clinical Biochemistry, Teaching and Research Hospital Agostino Gemelli Foundation;Sharing Clinical Reports Project (SCRP);Breast Cancer Information Core (BIC) (BRCA2);Invitae;Ambry Genetics;GeneDx	Pathogenic;Likely pathogenic;not provided;not provided;Likely pathogenic;Likely pathogenic	4	1	0.666667	0.931351	1	0.99	0.230769	1	0.867	0.487097	0.999995	0.916767	0.978759	1	1	0.754274	0.563571
BRCA2	NM_000059	c.8014A>G	p.I2672V	missense	29	2.38	0.991	0.982	15	0.03	0.663	8.0059	0.999994	0.111992	0.876	-0.314	0.871	0.981	1.955	-0.3	-1.51	0.345205	N;N	13.75	0.458512	0.514	0.250488	0.192081	-0.0514	criteria provided, conflicting interpretations	Breast Cancer Information Core (BIC) (BRCA2);Ambry Genetics;Invitae;Sharing Clinical Reports Project (SCRP);GeneDx	Uncertain significance;Likely benign;Uncertain significance;Likely benign;Likely benign	2	0	0.114286	0.793514	0.991	0.982	0.230769	0.97	0.663	0.210682	0.999994	0.695867	0.895586	0.871	0.981	0.611538	0.510714
BRCA2	NM_000059	c.8023A>G	p.I2675V	missense	29	4.93	1	1	25	0	0.704	14.8785	1	0	8.867	1.14	0.995	0.999	2.28	-0.3	-1.95	0.999955	D;D	20.9	1	0.88	0.756485	0.72023	0.5791	criteria provided, multiple submitters, no conflicts	Ambry Genetics;Consortium of Investigators of Modifiers of BRCA1/2 (CIMBA), c/o University of Cambridge;Invitae	Likely pathogenic;Pathogenic;Likely pathogenic	4	1	0.114286	0.931351	1	1	0.384615	1	0.704	0.391539	1	0.962233	0.995862	0.995	0.999	0.639316	0.510714
BRCA2	NM_000059	c.8027T>C	p.M2676T	missense	81	2.59	0.768	1	0	0.65	0.653	8.7688	0.999575	0.268651	0.256	1.011	0.064	0.248	0.77	-1.31	-1.31	0.075622	N;N	3.663	0.208746	0.402	-0.472443	-0.333372	-0.8897	criteria provided, conflicting interpretations	Breast Cancer Information Core (BIC) (BRCA2);Invitae;Counsyl;Ambry Genetics;Sharing Clinical Reports Project (SCRP);GeneDx	Uncertain significance;not provided;Likely benign;Likely benign;Benign;Likely benign	2	0	0.361905	0.804865	0.768	1	0	0.35	0.653	0.230758	0.999575	0.6752	0.986966	0.064	0.248	0.510256	0.546786
BRCA2	NM_000059	c.8063T>C	p.L2688P	missense	98	5.08	1	0.998	65	0	0.822	15.1426	1	0	7.608	1.011	1	1	3.89	-2.08	-2.53	1	D;D	21.3	1	0.967	0.857267	0.778211	0.9518	criteria provided, conflicting interpretations	Quest Diagnostics Nichols Institute San Juan Capistrano;Ambry Genetics;Invitae;Breast Cancer Information Core (BIC) (BRCA2);Sharing Clinical Reports Project (SCRP)	Likely pathogenic;Likely pathogenic;not provided;Uncertain significance;Uncertain significance	4	1	0.442857	0.939459	1	0.998	1	1	0.822	0.398489	1	0.920267	0.986966	1	1	0.776923	0.574286
BRCA2	NM_000059	c.8090G>A	p.S2697N	missense	46	0.533	0.019	0.046	0	0.54	NA	2.6761	0.951499	0.584053	1.01	0.998	0.001	0.001	0.35	-0.17	-1.36	0	N;N	0.963	0.104596	0.258	-0.926213	-0.926095	-0.949	criteria provided, conflicting interpretations	Breast Cancer Information Core (BIC) (BRCA2);Sharing Clinical Reports Project (SCRP);GeneDx;Invitae;Michigan Medical Genetics Laboratories,University of Michigan;Ambry Genetics	Uncertain significance;Benign;Likely benign;Likely benign;Benign;Likely benign	2	0	0.195238	0.693676	0.019	0.046	0	0.46	0.317183	0.0704237	0.951499	0.700333	0.986069	0.001	0.001	0.474359	0.506071
BRCA2	NM_000059	c.8117A>G	p.N2706S	missense	46	0.627	0.017	0.785	0	0.61	0.304	8.7839	0.961617	0.560801	0.442	-0.286	0.008	0.007	0	-0.45	-1.34	0	N;N	0.013	0.785429	0.159	-1.20235	-1.09866	-0.9584	criteria provided, conflicting interpretations	Breast Cancer Information Core (BIC) (BRCA2);Invitae;Ambry Genetics;Genetics Diagnostic Laboratory,Children's Hospital of Eastern Ontario;Sharing Clinical Reports Project (SCRP)	Uncertain significance;Benign;Likely benign;Uncertain significance;Benign	1	0	0.195238	0.698757	0.017	0.785	0	0.39	0.304	0.231155	0.961617	0.6814	0.897517	0.008	0.007	0.444444	0.516071
BRCA2	NM_000059	c.8149G>T	p.A2717S	missense	99	4.5	0.973	0.483	0	0.23	NA	11.9338	0.999788	0.227153	4.394	-0.338	0.763	0.955	2.205	-0.44	-1.35	0.039313	N;N	15.71	0.999993	0.535	0.052845	-0.0555296	-0.3119	reviewed by expert panel	Vantari Genetics;Counsyl;Genetics Diagnostic Laboratory,Children's Hospital of Eastern Ontario;Ambry Genetics;Illumina Clinical Services Laboratory,Illumina;Illumina Clinical Services Laboratory,Illumina;Sharing Clinical Reports Project (SCRP);ITMI;Michigan Medical Genetics Laboratories,University of Michigan;Biesecker Lab/Human Development Section,National Institutes of Health;Emory Genetics Lab…	Likely benign;Benign;Likely benign;Benign;Likely benign;Likely benign;Benign;not provided;Benign;Likely benign;Benign;Benign;Benign;Benign;Benign;Benign	1	0	0.447619	0.908108	0.973	0.483	0	0.77	0.514367	0.314047	0.999788	0.813133	0.893931	0.763	0.955	0.632906	0.515714
BRCA2	NM_000059	c.8165C>A	p.T2722K	missense	78	5.49	1	0.998	65	0	0.895	19.3536	1	0	7.568	0.892	1	1	3.81	-1.78	-1.78	1	D;D	22	1	0.826	0.830379	0.749276	0.7616	criteria provided, single submitter	Ambry Genetics	Likely pathogenic	4	1	0.347619	0.961622	1	0.998	1	1	0.895	0.509305	1	0.918933	0.978759	1	1	0.770085	0.563571
BRCA2	NM_000059	c.8165C>G	p.T2722R	missense	71	5.49	1	0.998	65	0	0.939	19.3536	1	0	7.568	0.892	1	1	3.81	-1.78	-1.78	1	D;D	20.3	1	0.824	0.830379	0.749276	0.7616	reviewed by expert panel	Breast Cancer Information Core (BIC) (BRCA2);Sharing Clinical Reports Project (SCRP);Evidence-based Network for the Interpretation of Germline Mutant Alleles (ENIGMA);Illumina Clinical Services Laboratory,Illumina;GeneDx;Consortium of Investigators of Modifiers of BRCA1/2 (CIMBA), c/o University of Cambridge;OMIM;Invitae;Ambry Genetics	Uncertain significance;Pathogenic;Pathogenic;Likely pathogenic;Pathogenic;Pathogenic;Uncertain significance;not provided;Pathogenic	5	1	0.314286	0.961622	1	0.998	1	1	0.939	0.509305	1	0.918933	0.978759	1	1	0.770085	0.563571
BRCA2	NM_000059	c.8167G>C	p.D2723H	missense	81	5.49	1	1	65	0	0.955	19.3535	1	0	9.602	0.998	1	1	3.925	-2.08	-3.97	1	D;D	19.62	1	0.932	0.895756	0.811276	1.0958	reviewed by expert panel	GeneDx;Breast Cancer Information Core (BIC) (BRCA2);Consortium of Investigators of Modifiers of BRCA1/2 (CIMBA), c/o University of Cambridge;Invitae;Sharing Clinical Reports Project (SCRP);Ambry Genetics;Evidence-based Network for the Interpretation of Germline Mutant Alleles (ENIGMA);Quest Diagnostics Nichols Institute San Juan Capistrano;Counsyl	Pathogenic;Uncertain significance;Pathogenic;Pathogenic;Pathogenic;Pathogenic;Pathogenic;Pathogenic;Pathogenic	5	1	0.361905	0.961622	1	1	1	1	0.955	0.509303	1	0.986733	0.986069	1	1	0.779915	0.574286
BRCA2	NM_000059	c.8168A>C	p.D2723A	missense	126	5.49	1	1	65	0	0.94	15.5697	1	0	8.947	1.14	1	1	3.925	-2.38	-3.96	0.999999	D;D	18.82	1	0.94	0.829584	0.739838	1.1011	criteria provided, conflicting interpretations	Ambry Genetics;Invitae;Breast Cancer Information Core (BIC) (BRCA2);GeneDx	Likely pathogenic;not provided;Uncertain significance;Likely pathogenic	4	1	0.57619	0.961622	1	1	1	1	0.94	0.409729	1	0.9649	0.995862	1	1	0.779915	0.585
BRCA2	NM_000059	c.8168A>G	p.D2723G	missense	94	5.49	1	1	65	0	0.908	15.5697	1	0	8.947	1.14	1	1	3.925	-2.08	-3.95	1	D;D	19.15	1	0.941	0.829584	0.739838	1.1011	reviewed by expert panel	Consortium of Investigators of Modifiers of BRCA1/2 (CIMBA), c/o University of Cambridge;GeneDx;Sharing Clinical Reports Project (SCRP);Invitae;Breast Cancer Information Core (BIC) (BRCA2);Evidence-based Network for the Interpretation of Germline Mutant Alleles (ENIGMA);Ambry Genetics;Quest Diagnostics Nichols Institute San Juan Capistrano	Pathogenic;Pathogenic;Pathogenic;not provided;Uncertain significance;Pathogenic;Pathogenic;Pathogenic	5	1	0.42381	0.961622	1	1	1	1	0.908	0.409729	1	0.9649	0.995862	1	1	0.779915	0.574286
BRCA2	NM_000059	c.8168A>T	p.D2723V	missense	152	5.49	1	1	65	0	0.942	15.5697	1	0	8.947	1.14	1	1	3.925	-2.68	-3.97	1	D;D	18.58	1	0.938	0.829584	0.739838	1.1011	criteria provided, conflicting interpretations	Invitae;Ambry Genetics;GeneDx	Uncertain significance;Likely pathogenic;Likely pathogenic	4	1	0.7	0.961622	1	1	1	1	0.942	0.409729	1	0.9649	0.995862	1	1	0.779915	0.595714
BRCA2	NM_000059	c.8182G>A	p.V2728I	missense	29	-7.77	0.02	0.849	0	1	NA	8.5238	0.983575	0.442394	0.416	0.1	0.002	0	-0.58	-0.03	-1.34	9e-06	N;N	0.154	0.999682	0.462	-1.79058	-1.75868	-0.7942	criteria provided, multiple submitters, no conflicts	Praxis fuer Humangenetik Tuebingen,;Genetics Diagnostic Laboratory,Children's Hospital of Eastern Ontario;Michigan Medical Genetics Laboratories,University of Michigan;Pathway Genomics;Biesecker Lab/Human Development Section,National Institutes of Health;Breast Cancer Information Core (BIC) (BRCA2);CSER_CC_NCGL University of Washington Medical Center;Invitae;Counsyl;Emory Genetics Laboratory,Emor…	Likely benign;Benign;Benign;Likely benign;Likely benign;Benign;Likely benign;Benign;Likely benign;Benign;Benign;Benign;Likely benign;not provided;Benign;Benign	1	0	0.114286	0.244865	0.02	0.849	0	0	0.455483	0.224311	0.983575	0.680533	0.924138	0.002	0	0.394872	0.501071
BRCA2	NM_000059	c.8187G>T	p.K2729N	missense	94	1.54	1	0.605	0	0.01	NA	12.0032	0.998447	0.32825	1.383	0.104	0.929	0.998	2.05	-1.31	-1.54	0.264689	N;N	9.208	0.819948	0.455	-0.399655	-0.503619	-0.1149	reviewed by expert panel	Counsyl;Invitae;Ambry Genetics;PreventionGenetics,PreventionGenetics;ITMI;Breast Cancer Information Core (BIC) (BRCA2);Sharing Clinical Reports Project (SCRP);GeneDx;Illumina Clinical Services Laboratory,Illumina;Evidence-based Network for the Interpretation of Germline Mutant Alleles (ENIGMA);Michigan Medical Genetics Laboratories,University of Michigan;Illumina Clinical Services Laboratory,Illu…	Benign;Benign;Benign;Benign;not provided;Uncertain significance;Benign;Benign;Likely benign;Benign;Benign;Likely benign	1	0	0.42381	0.748108	1	0.605	0	0.99	0.496615	0.315874	0.998447	0.712767	0.924414	0.929	0.998	0.619658	0.546786
BRCA2	NM_000059	c.8188G>C	p.A2730P	missense	27	5.49	1	0.607	0	0.01	NA	19.3535	1	0.05328	6.514	0.998	0.998	1	3.755	-1.48	-1.75	0.995268	D;D	18.59	1	0.711	0.771395	0.685324	0.7525	criteria provided, conflicting interpretations	Breast Cancer Information Core (BIC) (BRCA2);Ambry Genetics;GeneDx;Counsyl	Uncertain significance;Likely pathogenic;Uncertain significance;Uncertain significance	4	1	0.104762	0.961622	1	0.607	0	0.99	0.695439	0.509303	1	0.8838	0.986069	0.998	1	0.765385	0.552857
BRCA2	NM_000059	c.8192A>G	p.Q2731R	missense	43	2.87	1	0.495	0	0.14	0.721	9.2162	0.998758	0.277221	3.558	0.156	0.416	0.846	1.715	-0.98	-1.39	0.016068	N;N	16.04	0.966242	0.567	-0.0371677	-0.00245926	-0.7134	criteria provided, conflicting interpretations	Ambry Genetics;Sharing Clinical Reports Project (SCRP)	Likely benign;Uncertain significance	2	0	0.180952	0.82	1	0.495	0	0.86	0.721	0.242532	0.998758	0.785267	0.928	0.416	0.846	0.591026	0.535
BRCA2	NM_000059	c.8215G>C	p.V2739L	missense	32	2.72	0.863	0.454	0	1	0.531	5.4307	0.997206	0.33211	1.722	-2.057	0	0	-2.565	0.3	-1.21	0.002289	N;N	0.883	0.924455	0.228	-1.25818	-1.00705	-0.8999	criteria provided, single submitter	Ambry Genetics	Likely benign	2	0	0.128571	0.811892	0.863	0.454	0	0	0.531	0.142913	0.997206	0.724067	0.775379	0	0	0.225214	0.489286
BRCA2	NM_000059	c.8243G>A	p.G2748D	missense	94	5.42	1	0.994	65	0	0.945	19.2083	1	0	7.77	0.998	1	1	3.925	-2.08	-3.38	1	D;D	29	1	0.877	0.902517	0.834349	1.0649	reviewed by expert panel	Sharing Clinical Reports Project (SCRP);Breast Cancer Information Core (BIC) (BRCA2);Evidence-based Network for the Interpretation of Germline Mutant Alleles (ENIGMA);Consortium of Investigators of Modifiers of BRCA1/2 (CIMBA), c/o University of Cambridge;Ambry Genetics;Invitae;Quest Diagnostics Nichols Institute San Juan Capistrano	Pathogenic;Uncertain significance;Pathogenic;Pathogenic;Likely pathogenic;not provided;Pathogenic	5	1	0.42381	0.957838	1	0.994	1	1	0.945	0.505482	1	0.925667	0.986069	1	1	0.779915	0.574286
BRCA2	NM_000059	c.8308G>A	p.A2770T	missense	58	5.68	1	1	0	0.01	0.856	19.7889	0.999999	0.100716	7.73	1.048	0.997	1	3.015	-1.19	-1.45	1	D;D	36	1	0.769	0.882093	0.858857	0.4919	criteria provided, single submitter	Invitae;Ambry Genetics	not provided;Likely benign	2	0	0.252381	0.971892	1	1	0	0.99	0.856	0.520761	0.999999	0.924333	0.989517	0.997	1	0.702137	0.5425
BRCA2	NM_000059	c.8324T>G	p.M2775R	missense	91	4.49	1	0.998	0	0.15	0.564	12.6646	1	0.07953	4.002	0.088	0.346	0.421	1.21	-1.09	-1.29	0.999933	D;D	17.39	0.999229	0.435	-0.0364148	0.101555	-0.5775	criteria provided, conflicting interpretations	Breast Cancer Information Core (BIC) (BRCA2);Ambry Genetics;Invitae	Uncertain significance;Likely benign;Uncertain significance	2	0	0.409524	0.907568	1	0.998	0	0.85	0.564	0.333279	1	0.800067	0.92331	0.346	0.421	0.547863	0.538929
BRCA2	NM_000059	c.8359C>T	p.R2787C	missense	180	-8.51	0	0.651	0	0.26	0.641	12.9854	0.996066	0.342504	-0.227	-1.673	0.05	0.246	0.75	-0.29	-1.53	0.995095	D;D	8.331	0.930653	0.417	-1.38361	-1.49255	-0.9466	criteria provided, conflicting interpretations	Invitae;Breast Cancer Information Core (BIC) (BRCA2);Ambry Genetics;GeneDx	not provided;Uncertain significance;Likely benign;Uncertain significance	2	0	0.833333	0.204865	0	0.651	0	0.74	0.641	0.341721	0.996066	0.6591	0.801862	0.05	0.246	0.508547	0.510357
BRCA2	NM_000059	c.8377G>A	p.G2793R	missense	125	5.19	1	0.997	65	0	0.875	18.729	1	0	9.936	0.948	1	1	3.895	-2.38	-4.28	1	D;D	31	1	0.92	0.989501	0.915191	1.1014	criteria provided, conflicting interpretations	Ambry Genetics;Sharing Clinical Reports Project (SCRP);Breast Cancer Information Core (BIC) (BRCA2);GeneDx;Invitae;Consortium of Investigators of Modifiers of BRCA1/2 (CIMBA), c/o University of Cambridge	Pathogenic;Pathogenic;Uncertain significance;Likely pathogenic;Pathogenic;Pathogenic	5	1	0.571429	0.945405	1	0.997	1	1	0.875	0.492868	1	0.997867	0.982621	1	1	0.77735	0.585
BRCA2	NM_000059	c.8386C>T	p.P2796S	missense	74	2.02	0.002	0.997	0	0.2	NA	6.7592	0.813137	0.701258	0.616	0.847	0.033	0.023	1.245	-1.56	-1.24	0	N;N	13.03	0.00837585	0.328	-0.793465	-0.739771	-0.9452	criteria provided, conflicting interpretations	Invitae;Ambry Genetics;Sharing Clinical Reports Project (SCRP)	Uncertain significance;Likely benign;Likely benign	2	0	0.328571	0.774054	0.002	0.997	0	0.8	0.417116	0.177874	0.813137	0.6872	0.975655	0.033	0.023	0.550855	0.555714
BRCA2	NM_000059	c.8503T>C	p.S2835P	missense	74	-5.84	0	0.565	0	0.35	NA	7.7242	0.772939	0.74993	-0.843	-0.473	0.016	0.012	0.805	-0.84	0.64	0	N;N	13.89	0.988837	0.157	-1.17655	-1.18766	-1.0377	criteria provided, multiple submitters, no conflicts	Genetics Diagnostic Laboratory,Children's Hospital of Eastern Ontario;Emory Genetics Laboratory,Emory University;Breast Cancer Information Core (BIC) (BRCA2);GeneDx;Invitae;Ambry Genetics;Illumina Clinical Services Laboratory,Illumina;Counsyl;ITMI;Pathway Genomics	Benign;Benign;Benign;Benign;Benign;Benign;Likely benign;Likely benign;not provided;Benign	1	0	0.328571	0.349189	0	0.565	0	0.65	0.338135	0.203268	0.772939	0.638567	0.884621	0.016	0.012	0.513248	0.53
BRCA2	NM_000059	c.8525G>A	p.R2842H	missense	29	5.1	1	0.999	25	0	NA	18.5216	0.999999	0.062472	9.521	0.902	1	1	2.67	-1.49	-1.88	1	D;D	29.7	1	0.856	0.842302	0.810525	0.6583	reviewed by expert panel	Evidence-based Network for the Interpretation of Germline Mutant Alleles (ENIGMA);GeneDx;Ambry Genetics;Counsyl;Sharing Clinical Reports Project (SCRP);Invitae;Breast Cancer Information Core (BIC) (BRCA2)	Benign;Likely benign;Benign;Benign;Benign;Likely benign;Uncertain significance	1	0	0.114286	0.940541	1	0.999	0.384615	1	0.792116	0.487411	0.999999	0.984033	0.979448	1	1	0.67265	0.553214
BRCA2	NM_000059	c.8567A>C	p.E2856A	missense	107	5.28	0.652	0.997	0	0.12	NA	11.2574	0.997727	0.283676	1.241	1.14	0.945	0.981	1.465	-1.6	0.4	0.814991	D;D	17.97	0.928623	0.222	0.312436	0.312359	-0.5935	criteria provided, multiple submitters, no conflicts	Emory Genetics Laboratory,Emory University;Illumina Clinical Services Laboratory,Illumina;Illumina Clinical Services Laboratory,Illumina;Biesecker Lab/Human Development Section,National Institutes of Health;Ambry Genetics;Genetics Diagnostic Laboratory,Children's Hospital of Eastern Ontario;Sharing Clinical Reports Project (SCRP);Invitae;Counsyl;Institute for Biomarker Research,Medical Diagnostic…	Likely benign;Likely benign;Likely benign;Likely benign;Benign;Likely benign;Benign;Benign;Likely benign;Likely benign;Likely benign;Benign;Benign;Benign	1	0	0.485714	0.95027	0.652	0.997	0	0.88	0.487452	0.296247	0.997727	0.708033	0.995862	0.945	0.981	0.569658	0.557143
BRCA2	NM_000059	c.8647C>T	p.P2883S	missense	74	5.32	0	0.065	0	0.04	0.17	16.1572	0.930073	0.564554	0.149	0.774	0.015	0.081	0.345	-0.17	0.3	0	N;N	13.56	0.982973	0.223	-0.60646	-0.544096	-0.9604	no assertion criteria provided	Invitae;Sharing Clinical Reports Project (SCRP);Breast Cancer Information Core (BIC) (BRCA2)	not provided;Likely benign;Uncertain significance	2	0	0.328571	0.952432	0	0.065	0	0.96	0.17	0.425189	0.930073	0.671633	0.970621	0.015	0.081	0.473932	0.506071
BRCA2	NM_000059	c.8662C>T	p.R2888C	missense	180	4.48	0.001	0.161	0	0.05	NA	13.8868	0.995471	0.369326	1.305	-0.046	0.103	0.816	1.85	-1.61	-0.46	0.000923	N;N	14.79	0.897442	0.317	-0.240946	-0.295703	-0.8242	reviewed by expert panel	Sharing Clinical Reports Project (SCRP);Evidence-based Network for the Interpretation of Germline Mutant Alleles (ENIGMA);Ambry Genetics;Breast Cancer Information Core (BIC) (BRCA2)	Likely benign;Benign;Benign;Uncertain significance	1	0	0.833333	0.907027	0.001	0.161	0	0.95	0.358685	0.365442	0.995471	0.710167	0.914069	0.103	0.816	0.602564	0.5575
BRCA2	NM_000059	c.8687G>A	p.R2896H	missense	29	-2.11	0	0.796	0	0.49	0.346	13.5709	0.743455	0.812622	-0.283	-0.968	0.001	0.004	1.095	-0.42	0.36	0	N;N	8.215	0.113489	0.241	-1.41106	-1.35672	-1.0057	criteria provided, conflicting interpretations	Counsyl;Invitae;Biesecker Lab/Human Development Section,National Institutes of Health;Sharing Clinical Reports Project (SCRP);Breast Cancer Information Core (BIC) (BRCA2);Ambry Genetics	Uncertain significance;Likely benign;Uncertain significance;Benign;Uncertain significance;Likely benign	2	0	0.114286	0.550811	0	0.796	0	0.51	0.346	0.357129	0.743455	0.657233	0.850483	0.001	0.004	0.538034	0.515
BRCA2	NM_000059	c.8702G>A	p.G2901D	missense	94	5.32	1	1	65	0	0.844	19.0012	1	0	8.168	0.865	0.999	1	2.89	-1.79	-1.12	1	D;D	32	1	0.806	0.902039	0.854425	0.4868	criteria provided, conflicting interpretations	GeneDx;Ambry Genetics;Sharing Clinical Reports Project (SCRP);Invitae;Counsyl;Breast Cancer Information Core (BIC) (BRCA2)	Likely benign;Likely benign;Likely benign;Benign;Uncertain significance;Uncertain significance	2	0	0.42381	0.952432	1	1	1	1	0.844	0.500032	1	0.938933	0.976897	0.999	1	0.691453	0.563929
BRCA2	NM_000059	c.8723T>G	p.V2908G	missense	109	5.32	1	0.988	35	0	NA	15.2836	0.999965	0.129327	4.833	0.876	0.973	1	2.85	-1.69	-0.06	0.999994	D;D	23.5	0.999999	0.46	0.576612	0.490191	-0.0598	criteria provided, conflicting interpretations	Breast Cancer Information Core (BIC) (BRCA2);Ambry Genetics;Counsyl;Invitae;Sharing Clinical Reports Project (SCRP);GeneDx;Michigan Medical Genetics Laboratories,University of Michigan	Uncertain significance;Likely benign;Likely benign;Likely benign;Likely benign;Likely benign;Likely benign	2	0	0.495238	0.952432	1	0.988	0.538462	1	0.635457	0.4022	0.999965	0.827767	0.977655	0.973	1	0.688034	0.560357
BRCA2	NM_000059	c.8830A>T	p.I2944F	missense	21	1.66	1	0.999	0	0.01	NA	3.68	0.998446	0.308092	1.121	1.199	0.809	0.986	2.34	-1.12	-0.01	0.998352	D;D	15.92	0.258912	0.268	0.343945	0.271734	-0.788	reviewed by expert panel	ITMI;Evidence-based Network for the Interpretation of Germline Mutant Alleles (ENIGMA);Illumina Clinical Services Laboratory,Illumina;Invitae;Pathway Genomics;Michigan Medical Genetics Laboratories,University of Michigan;Counsyl;Illumina Clinical Services Laboratory,Illumina;PreventionGenetics,PreventionGenetics;Breast Cancer Information Core (BIC) (BRCA2);Ambry Genetics;Sharing Clinical Reports …	not provided;Benign;Likely benign;Benign;Benign;Benign;Benign;Likely benign;Benign;Uncertain significance;Benign;Benign;Benign;Uncertain significance;Benign;Benign;Benign	1	0	0.0761905	0.754595	1	0.999	0	0.99	0.530424	0.0968421	0.998446	0.704033	0.999931	0.809	0.986	0.644444	0.54
BRCA2	NM_000059	c.8850G>T	p.K2950N	missense	94	1.76	1	0.946	35	0	NA	10.4588	0.999996	0.109676	2.055	-0.259	0.95	1	2.81	-1.47	-0.06	0.999434	D;D	14.93	0.299364	0.412	-0.00883441	-0.105158	-0.347	criteria provided, conflicting interpretations	Michigan Medical Genetics Laboratories,University of Michigan;Institute for Biomarker Research,Medical Diagnostic Laboratories, L.L.C.;Vantari Genetics;Emory Genetics Laboratory,Emory University;Ambry Genetics;Sharing Clinical Reports Project (SCRP);ITMI;Illumina Clinical Services Laboratory,Illumina;Counsyl;GeneDx;Breast Cancer Information Core (BIC) (BRCA2);Genetics Diagnostic Laboratory,Childr…	Benign;Likely benign;Likely benign;Likely benign;Benign;Benign;not provided;Likely benign;Benign;Likely benign;Uncertain significance;Likely benign;Benign	1	0	0.42381	0.76	1	0.946	0.538462	1	0.657254	0.275232	0.999996	0.735167	0.899379	0.95	1	0.684615	0.5525
BRCA2	NM_000059	c.8851G>A	p.A2951T	missense	58	5.6	1	0.942	0	0	NA	19.9756	1	0	7.914	1.048	0.999	1	2.945	-1.19	-0.37	0.999999	D;D	24.9	1	0.399	0.827144	0.765194	-0.2327	reviewed by expert panel	Sharing Clinical Reports Project (SCRP);ITMI;Biesecker Lab/Human Development Section,National Institutes of Health;Evidence-based Network for the Interpretation of Germline Mutant Alleles (ENIGMA);Invitae;Ambry Genetics;Division of Genomic Diagnostics,The Children's Hospital of Philadelphia;Counsyl;Vantari Genetics;Breast Cancer Information Core (BIC) (BRCA2);Illumina Clinical Services Laboratory…	Benign;not provided;Benign;Benign;Benign;Benign;Benign;Benign;Benign;Benign;Likely benign;Benign;Benign;Benign;Benign;Benign;Likely benign	1	0	0.252381	0.967568	1	0.942	0	1	0.606537	0.525674	1	0.930467	0.989517	0.999	1	0.696154	0.5425
BRCA2	NM_000059	c.8854A>G	p.M2952V	missense	21	-5.67	0	0.905	0	1	0.74	5.8058	0.861444	0.701912	-1.563	-0.2	0	0	0.03	-0.62	0.64	2e-06	N;N	0.016	0.962765	0.308	-1.4746	-1.44289	-0.9816	criteria provided, conflicting interpretations	Sharing Clinical Reports Project (SCRP);Ambry Genetics;Invitae	Uncertain significance;Likely benign;not provided	2	0	0.0761905	0.358378	0	0.905	0	0	0.74	0.152784	0.861444	0.614567	0.903448	0	0	0.447009	0.522143
BRCA2	NM_000059	c.8867A>C	p.E2956A	missense	107	3.17	0.989	0.716	35	0.04	NA	9.2397	0.999999	0.101452	2.926	1.199	0.798	0.996	2.81	-1.34	-0.01	0.997396	D;D	11.8	0.902646	0.215	0.161393	0.020433	-0.4731	criteria provided, conflicting interpretations	Ambry Genetics;Sharing Clinical Reports Project (SCRP);Counsyl	Likely benign;Likely benign;Uncertain significance	2	0	0.485714	0.836216	0.989	0.716	0.538462	0.96	0.52822	0.24315	0.999999	0.7642	0.999931	0.798	0.996	0.684615	0.547857
BRCA2	NM_000059	c.8893G>C	p.D2965H	missense	81	4.76	0.999	0.998	0	0	0.346	15.0317	1	0.049401	2.734	0.128	0.804	0.993	2.89	-1.8	-0.57	0.999957	D;D	12.61	0.999958	0.442	0.25754	0.167601	0.1471	criteria provided, conflicting interpretations	Breast Cancer Information Core (BIC) (BRCA2);Invitae;Ambry Genetics	Uncertain significance;not provided;Likely benign	2	0	0.361905	0.922162	0.999	0.998	0	1	0.346	0.395571	1	0.7578	0.926069	0.804	0.993	0.691453	0.564286
BRCA2	NM_000059	c.8905G>A	p.V2969M	missense	21	0.674	0.998	0.976	0	0	NA	6.5981	0.999843	0.186782	2.757	-0.242	0.107	0.929	2.83	-0.83	-0.86	0.987644	D;D	14.95	0.299046	0.299	-0.218075	-0.29633	-0.7404	reviewed by expert panel	Genetics Diagnostic Laboratory,Children's Hospital of Eastern Ontario;Breast Cancer Information Core (BIC) (BRCA2);Evidence-based Network for the Interpretation of Germline Mutant Alleles (ENIGMA);Ambry Genetics;GeneDx;Counsyl;Invitae;Sharing Clinical Reports Project (SCRP)	Uncertain significance;Uncertain significance;Benign;Benign;Likely benign;Likely benign;Benign;Uncertain significance	1	0	0.0761905	0.701297	0.998	0.976	0	1	0.460294	0.173634	0.999843	0.758567	0.900552	0.107	0.929	0.686325	0.529643
BRCA2	NM_000059	c.8917C>T	p.R2973C	missense	180	4.61	1	0.642	0	0.02	NA	11.232	0.9995	0.281763	2.48	0.935	0.92	1	2.255	-2.38	-0.88	0.986157	D;D	17.3	0.573414	0.617	0.537549	0.455377	0.197	reviewed by expert panel	Breast Cancer Information Core (BIC) (BRCA2);Invitae;Biesecker Lab/Human Development Section,National Institutes of Health;Counsyl;Evidence-based Network for the Interpretation of Germline Mutant Alleles (ENIGMA);Ambry Genetics;Sharing Clinical Reports Project (SCRP)	Uncertain significance;Likely benign;Uncertain significance;Likely benign;Benign;Benign;Benign	1	0	0.833333	0.914054	1	0.642	0	0.98	0.637537	0.295579	0.9995	0.749333	0.981724	0.92	1	0.637179	0.585
BRCA2	NM_000059	c.8918G>A	p.R2973H	missense	29	5.46	1	0.549	0	0.04	NA	10.4625	0.9995	0.281763	3.733	1.048	0.998	1	2.8	-1.49	-0.86	0.281311	N;N	20.6	0.991662	0.449	0.7223	0.655284	0.1032	criteria provided, conflicting interpretations	Invitae;Breast Cancer Information Core (BIC) (BRCA2);Ambry Genetics;Sharing Clinical Reports Project (SCRP)	Likely benign;Uncertain significance;Likely benign;Likely benign	2	0	0.114286	0.96	1	0.549	0	0.96	0.580872	0.275329	0.9995	0.7911	0.989517	0.998	1	0.683761	0.553214
BRCA2	NM_000059	c.8972G>A	p.R2991H	missense	29	4.81	1	1	25	0	NA	14.8011	1	0.052651	7.216	1.048	0.2	0.972	2.83	-1.25	-0.79	0.999977	D;D	18.28	0.999994	0.511	0.536152	0.54971	-0.1278	criteria provided, conflicting interpretations	Sharing Clinical Reports Project (SCRP);Ambry Genetics;Invitae;Breast Cancer Information Core (BIC) (BRCA2);Genetics Diagnostic Laboratory,Children's Hospital of Eastern Ontario	Benign;Likely benign;Likely benign;Uncertain significance;Uncertain significance	2	0	0.114286	0.924865	1	1	0.384615	1	0.55474	0.389503	1	0.9072	0.989517	0.2	0.972	0.686325	0.544643
BRCA2	NM_000059	c.9004G>A	p.E3002K	missense	56	5.66	1	0.997	55	0	0.825	20.115	1	0	8.924	1.048	0.999	1	2.945	-1.06	-1.05	1	A;A	36	1	0.72	0.970165	0.930541	0.4849	criteria provided, conflicting interpretations	Breast Cancer Information Core (BIC) (BRCA2);Sharing Clinical Reports Project (SCRP);Ambry Genetics;Invitae;Counsyl;Michigan Medical Genetics Laboratories,University of Michigan;GeneDx	Uncertain significance;Pathogenic;Likely pathogenic;Pathogenic;Likely pathogenic;Pathogenic;Pathogenic	5	1	0.242857	0.970811	1	0.997	0.846154	1	0.825	0.529342	1	0.964133	0.989517	0.999	1	0.696154	0.537857
BRCA2	NM_000059	c.9038C>T	p.T3013I	missense	89	3.91	0.123	0.968	0	0.24	NA	11.5501	0.952162	0.560894	3.675	0.077	0.208	0.875	2.255	-0.83	-0.65	0	N;N	14.78	0.997194	0.368	-0.101024	-0.153927	-0.8046	criteria provided, multiple submitters, no conflicts	Invitae;Ambry Genetics;Illumina Clinical Services Laboratory,Illumina;Genetics Diagnostic Laboratory,Children's Hospital of Eastern Ontario;GeneDx;Biesecker Lab/Human Development Section,National Institutes of Health;CSER_CC_NCGL University of Washington Medical Center;Sharing Clinical Reports Project (SCRP);Breast Cancer Information Core (BIC) (BRCA2);Counsyl;Illumina Clinical Services Laborator…	Benign;Benign;Likely benign;Benign;Benign;Likely benign;Likely benign;Benign;Benign;Likely benign;Likely benign	1	0	0.4	0.876216	0.123	0.968	0	0.76	0.338817	0.30395	0.952162	0.789167	0.922552	0.208	0.875	0.637179	0.529643
BRCA2	NM_000059	c.9085G>A	p.A3029T	missense	58	4.81	1	0.648	0	0.01	NA	16.4564	0.999773	0.229124	4.447	0.126	0.5	0.986	2.77	-0.47	-0.81	0.999793	D;D	17.72	0.999998	0.255	0.4356	0.440665	-0.2381	criteria provided, conflicting interpretations	Ambry Genetics;Invitae;Breast Cancer Information Core (BIC) (BRCA2);GeneDx;Sharing Clinical Reports Project (SCRP);Laboratory of Genomics and Molecular Biology,A. C. Camargo Cancer Center	Benign;Likely benign;Uncertain significance;Uncertain significance;Benign;Uncertain significance	1	0	0.252381	0.924865	1	0.648	0	0.99	0.485765	0.433063	0.999773	0.8149	0.925931	0.5	0.986	0.681197	0.516786
BRCA2	NM_000059	c.9104A>C	p.Y3035S	missense	144	4.46	1	0.998	55	0	NA	10.3122	0.999983	0.123818	2.753	1.199	0.986	1	2.76	-2.38	-0.81	0.989444	D;D	18.01	0.892946	0.672	0.598624	0.539747	0.1763	criteria provided, conflicting interpretations	Breast Cancer Information Core (BIC) (BRCA2);Sharing Clinical Reports Project (SCRP);GeneDx;Ambry Genetics;Invitae;ITMI	Uncertain significance;Benign;Likely benign;Likely benign;Likely benign;not provided	2	0	0.661905	0.905946	1	0.998	0.846154	1	0.784889	0.271374	0.999983	0.758433	0.999931	0.986	1	0.680342	0.585
BRCA2	NM_000059	c.9116C>T	p.P3039L	missense	98	3.91	0.963	0.913	0	0.09	NA	7.5148	0.968766	0.523173	2.238	0.935	0.032	0.579	1.92	-1.99	-0.7	1	D;D	14.43	0.74811	0.349	0.033096	0.0621489	-0.6635	criteria provided, conflicting interpretations	Breast Cancer Information Core (BIC) (BRCA2);GeneDx;Sharing Clinical Reports Project (SCRP);Michigan Medical Genetics Laboratories,University of Michigan;Ambry Genetics;Invitae;Department of Medical Genetics,University Hospital of North Norway	Uncertain significance;Likely benign;Likely benign;Likely benign;Likely benign;not provided;Uncertain significance	2	0	0.442857	0.876216	0.963	0.913	0	0.91	0.50183	0.197758	0.968766	0.741267	0.981724	0.032	0.579	0.608547	0.571071
BRCA2	NM_000059	c.9154C>T	p.R3052W	missense	101	1.4	0.99	0.997	65	0	0.915	12.9995	1	0	2.976	0.182	1	1	2.87	-2.06	-2.31	0.999955	D;D	19.2	0.268747	0.821	0.260987	0.1617	0.6013	reviewed by expert panel	GeneDx;Evidence-based Network for the Interpretation of Germline Mutant Alleles (ENIGMA);Ambry Genetics;Consortium of Investigators of Modifiers of BRCA1/2 (CIMBA), c/o University of Cambridge;Invitae;Sharing Clinical Reports Project (SCRP);Quest Diagnostics Nichols Institute San Juan Capistrano;Breast Cancer Information Core (BIC) (BRCA2);University of Washington Department of Laboratory Medicin…	Pathogenic;Pathogenic;Pathogenic;Pathogenic;Pathogenic;Pathogenic;Pathogenic;Uncertain significance;Pathogenic	5	1	0.457143	0.740541	0.99	0.997	1	1	0.915	0.342092	1	0.765867	0.929793	1	1	0.689744	0.573571
BRCA2	NM_000059	c.9155G>A	p.R3052Q	missense	43	5.5	1	0.998	35	0	NA	19.7567	1	0	7.317	1.048	1	1	2.87	-1.03	-2.26	0.999992	D;D	36	1	0.697	0.831265	0.783444	0.7461	criteria provided, conflicting interpretations	Genetics Diagnostic Laboratory,Children's Hospital of Eastern Ontario;Invitae;Breast Cancer Information Core (BIC) (BRCA2);Sharing Clinical Reports Project (SCRP);Ambry Genetics	Uncertain significance;Uncertain significance;Uncertain significance;Likely benign;Likely benign	2	0	0.180952	0.962162	1	0.998	0.538462	1	0.819785	0.519913	1	0.910567	0.989517	1	1	0.689744	0.536786
BRCA2	NM_000059	c.9175A>G	p.K3059E	missense	56	1.47	0	0.954	0	0.14	0.489	8.7268	0.760311	0.799863	0.9	1.199	0.051	0.17	1.625	-0.87	-1.48	0	N;N	12.81	0.0686605	0.544	-0.608753	-0.623748	-0.7349	criteria provided, conflicting interpretations	Invitae;GeneDx;Ambry Genetics;Breast Cancer Information Core (BIC) (BRCA2);Counsyl;Sharing Clinical Reports Project (SCRP)	Uncertain significance;Uncertain significance;Likely benign;Uncertain significance;Uncertain significance;Likely benign	2	0	0.242857	0.744324	0	0.954	0	0.86	0.489	0.229653	0.760311	0.696667	0.999931	0.051	0.17	0.583333	0.531071
BRCA2	NM_000059	c.9190G>A	p.D3064N	missense	23	3.67	1	0.988	0	0.26	0.367	8.4515	0.93677	0.598323	2.297	0.135	0.219	0.42	2.4	-0.82	-1.4	9.9e-05	N;N	18.7	0.300118	0.311	0.0304161	0.137268	-0.6825	criteria provided, conflicting interpretations	Ambry Genetics;Invitae;Sharing Clinical Reports Project (SCRP);Breast Cancer Information Core (BIC) (BRCA2)	Likely benign;Likely benign;Benign;Uncertain significance	2	0	0.0857143	0.863243	1	0.988	0	0.74	0.367	0.222408	0.93677	0.743233	0.926552	0.219	0.42	0.649573	0.529286
BRCA2	NM_000059	c.9227G>A	p.G3076E	missense	98	5.5	1	0.994	65	0	0.86	19.7567	1	0	8.996	1.048	1	1	2.87	-2.07	-3.51	1	D;D	27.7	1	0.915	0.942742	0.905548	1.0254	criteria provided, conflicting interpretations	Breast Cancer Information Core (BIC) (BRCA2);Quest Diagnostics Nichols Institute San Juan Capistrano;Ambry Genetics;Invitae;Counsyl;GeneDx	Uncertain significance;Uncertain significance;Uncertain significance;not provided;Uncertain significance;Likely pathogenic	4	1	0.442857	0.962162	1	0.994	1	1	0.86	0.519913	1	0.966533	0.989517	1	1	0.689744	0.573929
BRCA2	NM_000059	c.9235G>A	p.V3079I	missense	29	3.38	0	0.845	0	0.8	NA	6.9204	1	0.053085	-0.168	-0.235	0.132	0.712	1.505	-0.17	-1.45	0.201841	A;A	9.279	0.268516	0.385	-0.356451	-0.298175	-0.7882	reviewed by expert panel	Evidence-based Network for the Interpretation of Germline Mutant Alleles (ENIGMA);GeneDx;Invitae;Counsyl;Genetics Diagnostic Laboratory,Children's Hospital of Eastern Ontario;Sharing Clinical Reports Project (SCRP);ITMI;Ambry Genetics;Michigan Medical Genetics Laboratories,University of Michigan;Breast Cancer Information Core (BIC) (BRCA2);Division of Genomic Diagnostics,The Children's Hospital o…	Benign;Likely benign;Benign;Likely benign;Likely benign;Likely benign;not provided;Benign;Likely benign;Uncertain significance;Likely benign;Likely benign	2	0	0.114286	0.847568	0	0.845	0	0.2	0.37201	0.182116	1	0.661067	0.901034	0.132	0.712	0.573077	0.506071
BRCA2	NM_000059	c.9242T>C	p.V3081A	missense	64	5.5	1	0.995	25	0	0.724	15.8985	0.999989	0.109591	5.683	1.061	0.793	0.99	2.685	-1.03	-1.89	0.657481	D;D	24	1	0.627	0.693714	0.671567	0.8017	criteria provided, conflicting interpretations	Invitae;Sharing Clinical Reports Project (SCRP);GeneDx;Breast Cancer Information Core (BIC) (BRCA2);Ambry Genetics	Uncertain significance;Likely benign;Likely benign;Uncertain significance;Likely benign	2	0	0.280952	0.962162	1	0.995	0.384615	1	0.724	0.418382	0.999989	0.8561	0.990414	0.793	0.99	0.673932	0.536786
BRCA2	NM_000059	c.9271G>A	p.V3091I	missense	29	4.16	1	0.912	0	0.06	0.643	13.938	0.999915	0.182235	2.381	-0.239	0.067	0.096	2.81	-0.21	-2.02	0.74338	D;D	7.433	0.492516	0.448	-0.530546	-0.442979	-0.0047	criteria provided, conflicting interpretations	Invitae;Sharing Clinical Reports Project (SCRP);Ambry Genetics;GeneDx;Breast Cancer Information Core (BIC) (BRCA2);Counsyl	Uncertain significance;Likely benign;Likely benign;Likely benign;Uncertain significance;Uncertain significance	2	0	0.114286	0.88973	1	0.912	0	0.94	0.643	0.366789	0.999915	0.746033	0.900759	0.067	0.096	0.684615	0.5075
BRCA2	NM_000059	c.9275A>G	p.Y3092C	missense	194	5.9	1	0.947	65	0	NA	14.8955	1	0	6.058	1.199	1	1	2.85	-2.61	-2.3	0.999692	D;D	13.63	0.999862	0.808	0.668213	0.593778	0.7649	criteria provided, conflicting interpretations	Breast Cancer Information Core (BIC) (BRCA2);Counsyl;Invitae;Sharing Clinical Reports Project (SCRP);Ambry Genetics	Uncertain significance;Likely benign;Likely benign;Likely benign;Likely benign	2	0	0.9	0.983784	1	0.947	1	1	0.846554	0.391987	1	0.8686	0.999931	1	1	0.688034	0.593214
BRCA2	NM_000059	c.9285C>A	p.D3095E	missense	45	3.53	1	0.973	35	0	0.958	8.0629	1	0	1.464	-0.735	1	1	2.87	-1.16	-2.76	0.987499	D;D	13.95	0.4035	0.691	0.18782	0.0851032	0.6635	no assertion criteria provided	Sharing Clinical Reports Project (SCRP)	Pathogenic	5	1	0.190476	0.855676	1	0.973	0.538462	1	0.958	0.212182	1	0.715467	0.866552	1	1	0.689744	0.541429
BRCA2	NM_000059	c.9285C>G	p.D3095E	missense	45	3.53	1	0.973	35	0	0.958	8.0629	1	0	1.464	-0.735	1	1	2.87	-1.16	-2.76	0.986941	D;D	13.74	0.4035	0.691	0.18782	0.0851032	0.6635	criteria provided, conflicting interpretations	Invitae;Sharing Clinical Reports Project (SCRP);GeneDx;Ambry Genetics;Breast Cancer Information Core (BIC) (BRCA2)	Likely pathogenic;Pathogenic;Pathogenic;Pathogenic;Uncertain significance	5	1	0.190476	0.855676	1	0.973	0.538462	1	0.958	0.212182	1	0.715467	0.866552	1	1	0.689744	0.541429
BRCA2	NM_000059	c.9292T>C	p.Y3098H	missense	83	1.6	0.747	0.936	0	1	NA	9.9152	0.9747	0.495069	0.618	0.053	0.002	0	-1.31	0.39	-1.45	8e-06	N;N	0.007	0.071018	0.445	-1.15776	-0.987965	-0.9538	reviewed by expert panel	Ambry Genetics;Sharing Clinical Reports Project (SCRP);Evidence-based Network for the Interpretation of Germline Mutant Alleles (ENIGMA);Breast Cancer Information Core (BIC) (BRCA2);ITMI;Michigan Medical Genetics Laboratories,University of Michigan;Counsyl;GeneDx;Genetics Diagnostic Laboratory,Children's Hospital of Eastern Ontario;Invitae	Benign;Benign;Benign;Uncertain significance;not provided;Benign;Likely benign;Likely benign;Likely benign;Benign	1	0	0.371429	0.751351	0.747	0.936	0	0	0.413644	0.260926	0.9747	0.687267	0.920897	0.002	0	0.332479	0.486071
BRCA2	NM_000059	c.9364G>A	p.A3122T	missense	58	5.89	1	0.999	0	0	0.699	18.4332	0.999995	0.113942	6.5	1.048	0.986	1	2.81	-1.16	-1.61	0.997793	D;D	28.2	0.999995	0.666	0.849829	0.83586	0.5313	criteria provided, conflicting interpretations	Invitae;Quest Diagnostics Nichols Institute San Juan Capistrano;Ambry Genetics	Likely benign;Uncertain significance;Uncertain significance	2	0	0.252381	0.983243	1	0.999	0	1	0.699	0.485084	0.999995	0.883333	0.989517	0.986	1	0.684615	0.541429
BRCA2	NM_000059	c.9371A>T	p.N3124I	missense	149	5.89	1	1	65	0	0.865	14.8794	1	0	6.058	1.199	1	1	2.87	-2.61	-2.64	0.99995	A;A	22.4	0.999857	0.828	0.812914	0.783595	0.8932	criteria provided, conflicting interpretations	Consortium of Investigators of Modifiers of BRCA1/2 (CIMBA), c/o University of Cambridge;Ambry Genetics;Invitae;Emory Genetics Laboratory,Emory University;Breast Cancer Information Core (BIC) (BRCA2);Sharing Clinical Reports Project (SCRP)	Pathogenic;Pathogenic;Likely pathogenic;Uncertain significance;Uncertain significance;Pathogenic	5	1	0.685714	0.983243	1	1	1	1	0.865	0.391563	1	0.8686	0.999931	1	1	0.689744	0.593214
BRCA2	NM_000059	c.9433G>C	p.V3145L	missense	32	-4.71	0	0.916	0	0.41	0.511	7.3038	0.461099	1.03223	-0.573	-1.036	0.006	0.003	0.975	-0.46	-1.46	0	N;N	12.16	0.611726	0.515	-1.02173	-1.03552	-0.9065	criteria provided, conflicting interpretations	Ambry Genetics;Sharing Clinical Reports Project (SCRP);Invitae	Likely benign;Benign;Uncertain significance	2	0	0.128571	0.41027	0	0.916	0	0.59	0.511	0.192205	0.461099	0.647567	0.845793	0.006	0.003	0.527778	0.516429
BRCA2	NM_000059	c.9454G>A	p.E3152K	missense	56	4.1	1	0.489	0	0.01	0.543	15.3076	0.999998	0.102007	3.791	0.127	0.67	0.989	2.83	-0.98	-1.71	0.998496	D;D	15.74	0.738035	0.63	0.324708	0.306373	0.3314	criteria provided, conflicting interpretations	Ambry Genetics;Breast Cancer Information Core (BIC) (BRCA2);Invitae;Sharing Clinical Reports Project (SCRP);GeneDx	Likely benign;Uncertain significance;Uncertain significance;Likely benign;Uncertain significance	2	0	0.242857	0.886486	1	0.489	0	0.99	0.543	0.402832	0.999998	0.793033	0.926	0.67	0.989	0.686325	0.535
BRCA2	NM_000059	c.9493A>G	p.T3165A	missense	58	-3.73	0	0.971	0	0.25	0.543	5.8147	0.708445	0.835307	-0.049	0.237	0.007	0.003	1.19	-0.36	-1.52	0	N;N	7.443	0.291066	0.498	-1.04931	-1.04605	-0.9233	criteria provided, multiple submitters, no conflicts	Invitae;Ambry Genetics	Likely benign;Likely benign	2	0	0.252381	0.463243	0	0.971	0	0.75	0.543	0.153018	0.708445	0.665033	0.933586	0.007	0.003	0.546154	0.512857
BRCA2	NM_000059	c.9496G>A	p.V3166I	missense	29	-7.59	0	0.958	0	1	0.406	17.2925	0.502653	0.99763	-0.574	-0.675	0.032	0.079	-0.515	-0.13	-1.43	1e-06	N;N	6.501	0.99395	0.47	-1.56248	-1.56947	-0.7853	criteria provided, conflicting interpretations	Sharing Clinical Reports Project (SCRP);Ambry Genetics	Uncertain significance;Likely benign	2	0	0.114286	0.254595	0	0.958	0	0	0.406	0.455066	0.502653	0.647533	0.87069	0.032	0.079	0.400427	0.504643
BRCA2	NM_000059	c.9509A>G	p.D3170G	missense	94	0.419	0.001	0.925	0	0.22	0.675	1.026	0.974953	0.499393	0.328	0.23	0.039	0.016	1.755	-1.6	-1.67	0	N;N	7.985	0.0375729	0.552	-0.82192	-0.839593	-0.7978	reviewed by expert panel	Ambry Genetics;Evidence-based Network for the Interpretation of Germline Mutant Alleles (ENIGMA);Breast Cancer Information Core (BIC) (BRCA2);Invitae	Benign;Benign;Uncertain significance;not provided	1	0	0.42381	0.687514	0.001	0.925	0	0.78	0.675	0.027	0.974953	0.6776	0.933103	0.039	0.016	0.594444	0.557143
BRCA2	NM_000059	c.9547A>G	p.I3183V	missense	29	-11	0	0.095	0	1	NA	1.9158	0.351411	1.12262	-0.678	0.237	0.005	0.002	0.55	-0.17	-1.41	0	N;N	3.229	0.999999	0.482	-1.62951	-1.65872	-0.9427	criteria provided, single submitter	Sharing Clinical Reports Project (SCRP);Ambry Genetics	Benign;Likely benign	2	0	0.114286	0.0702703	0	0.095	0	0	0.292813	0.0504158	0.351411	0.644067	0.933586	0.005	0.002	0.491453	0.506071
BRCA2	NM_000059	c.9561T>A	p.N3187K	missense	94	-3.91	0	0.306	0	0.02	0.557	5.7927	0.859123	0.708519	-0.324	0.144	0.045	0.111	1.2	-1.26	-1.45	0	N;N	12.17	0.48152	0.466	-0.897757	-0.987318	-0.7504	criteria provided, single submitter	Ambry Genetics	Likely pathogenic	4	1	0.42381	0.453514	0	0.306	0	0.98	0.557	0.152439	0.859123	0.655867	0.927172	0.045	0.111	0.547009	0.545
BRCA2	NM_000059	c.9581C>A	p.P3194Q	missense	76	5.05	0.006	0.605	0	0.52	0.307	7.0897	0.989729	0.417125	1.455	0.935	0.946	0.999	2.665	-1.94	5.75	0	N;N	15.19	0.919454	0.127	0.365005	0.280918	-0.9558	criteria provided, conflicting interpretations	Breast Cancer Information Core (BIC) (BRCA2);Ambry Genetics;Invitae;Sharing Clinical Reports Project (SCRP);Counsyl;GeneDx	Uncertain significance;Likely benign;Likely benign;Benign;Uncertain significance;Likely benign	2	0	0.338095	0.937838	0.006	0.605	0	0.48	0.307	0.186571	0.989729	0.715167	0.981724	0.946	0.999	0.672222	0.569286
BRCA2	NM_000059	c.9583A>G	p.T3195A	missense	58	-1.12	0	0.38	0	0.69	0.146	0.603	0.411253	1.07646	0.112	1.199	0.001	0.003	2.2	-0.58	5.91	0	N;N	4.723	0.170586	0.179	-1.02708	-1.04856	-0.8858	criteria provided, conflicting interpretations	Counsyl;Quest Diagnostics Nichols Institute San Juan Capistrano;Sharing Clinical Reports Project (SCRP);Invitae;Ambry Genetics;Breast Cancer Information Core (BIC) (BRCA2)	Uncertain significance;Uncertain significance;Likely benign;not provided;Likely benign;Uncertain significance	2	0	0.252381	0.604324	0	0.38	0	0.31	0.146	0.0158684	0.411253	0.6704	0.999931	0.001	0.003	0.632479	0.520714
BRCA2	NM_000059	c.9586A>G	p.K3196E	missense	56	3.56	0.273	0.187	0	0.06	NA	8.0634	0.996518	0.383963	2.834	1.199	0.131	0.59	2.625	-1.04	5.72	0	N;N	9.23	0.602067	0.215	-0.2895	-0.362778	-0.9246	criteria provided, conflicting interpretations	Breast Cancer Information Core (BIC) (BRCA2);Invitae;Sharing Clinical Reports Project (SCRP);CSER_CC_NCGL University of Washington Medical Center;GeneDx;Ambry Genetics	Uncertain significance;Benign;Benign;Likely benign;Likely benign;Benign	1	0	0.242857	0.857297	0.273	0.187	0	0.94	0.242385	0.212195	0.996518	0.761133	0.999931	0.131	0.59	0.668803	0.537143
BRCA2	NM_000059	c.9592T>C	p.C3198R	missense	180	2.96	0.001	0.013	0	0.35	NA	5.6943	0.150738	1.36868	0.571	0.144	0.062	0.412	1.1	-0.43	5.86	1.5e-05	N;N	3.173	0.426433	0.167	-0.725152	-0.751443	-0.9108	reviewed by expert panel	Ambry Genetics;Evidence-based Network for the Interpretation of Germline Mutant Alleles (ENIGMA);Breast Cancer Information Core (BIC) (BRCA2);Sharing Clinical Reports Project (SCRP);Invitae;Counsyl;Institute for Biomarker Research,Medical Diagnostic Laboratories, L.L.C.	Benign;Benign;Uncertain significance;Benign;Likely benign;Benign;Likely benign	1	0	0.833333	0.824865	0.001	0.013	0	0.65	0.295099	0.14985	0.150738	0.6857	0.927172	0.062	0.412	0.538462	0.515357
BRCA2	NM_000059	c.9593G>A	p.C3198Y	missense	194	-6.85	0	0	0	1	0.29	12.3424	0.150738	1.36868	-0.891	-1.648	0	0	-1.2	0.99	5.9	0	N;N	2.94	0.979823	0.061	-1.93612	-1.92116	-0.8902	criteria provided, conflicting interpretations	Ambry Genetics;Counsyl	Likely benign;Uncertain significance	2	0	0.9	0.294595	0	0	0	0	0.29	0.3248	0.150738	0.636967	0.803586	0	0	0.34188	0.464643
BRCA2	NM_000059	c.9634G>C	p.G3212R	missense	125	2.98	0.038	0.734	0	0.13	NA	8.9255	0.980591	0.434403	2.126	0.998	0.071	0.252	1.935	-1.81	5.76	0	N;N	8.479	0.424813	0.151	-0.510958	-0.562523	-0.9436	criteria provided, conflicting interpretations	Invitae;Sharing Clinical Reports Project (SCRP);GeneDx;Michigan Medical Genetics Laboratories,University of Michigan;Breast Cancer Information Core (BIC) (BRCA2);Ambry Genetics;Counsyl;ITMI	Benign;Uncertain significance;Likely benign;Likely benign;Uncertain significance;Likely benign;Likely benign;not provided	2	0	0.571429	0.825946	0.038	0.734	0	0.87	0.273861	0.234882	0.980591	0.737533	0.986069	0.071	0.252	0.609829	0.564643
BRCA2	NM_000059	c.9637A>G	p.N3213D	missense	23	1.64	0	0.793	0	0.71	0.214	4.5732	0.838167	0.703028	0.259	0.196	0.005	0.024	2.52	-0.9	5.82	0	N;N	7.414	0.181433	0.094	-0.704202	-0.728361	-0.9382	criteria provided, conflicting interpretations	Breast Cancer Information Core (BIC) (BRCA2);Invitae;Ambry Genetics	Uncertain significance;not provided;Likely benign	2	0	0.0857143	0.753514	0	0.793	0	0.29	0.214	0.120347	0.838167	0.6753	0.930759	0.005	0.024	0.659829	0.532143
BRCA2	NM_000059	c.9728C>T	p.P3243L	missense	98	4.21	0	0.009	0	0.25	0.346	10.3749	0.988086	0.376195	0.253	0.892	0.252	0.875	2.135	-1.67	5.45	1e-06	N;N	13.82	0.661579	0.134	-0.146234	-0.25199	-0.8927	criteria provided, conflicting interpretations	Sharing Clinical Reports Project (SCRP);Ambry Genetics;GeneDx;Counsyl;Quest Diagnostics Nichols Institute San Juan Capistrano;Breast Cancer Information Core (BIC) (BRCA2);Invitae	Benign;Likely benign;Likely benign;Uncertain significance;Uncertain significance;Uncertain significance;Uncertain significance	2	0	0.442857	0.892432	0	0.009	0	0.75	0.346	0.273024	0.988086	0.6751	0.978759	0.252	0.875	0.626923	0.559643
BRCA2	NM_000059	c.9730G>A	p.V3244I	missense	29	-5.84	0	0.006	0	0.49	NA	8.2699	0.0111465	2.35878	0.089	-0.927	0	0	0.41	-0.03	5.84	0	N;N	9.594	0.755347	0.064	-1.49018	-1.5628	-0.9208	reviewed by expert panel	Emory Genetics Laboratory,Emory University;Biesecker Lab/Human Development Section,National Institutes of Health;GeneDx;Division of Genomic Diagnostics,The Children's Hospital of Philadelphia;Breast Cancer Information Core (BIC) (BRCA2);Genetics Diagnostic Laboratory,Children's Hospital of Eastern Ontario;Michigan Medical Genetics Laboratories,University of Michigan;Illumina Clinical Services Lab…	Benign;Uncertain significance;Benign;Likely benign;Uncertain significance;Benign;Benign;Likely benign;Benign;not provided;Likely benign;Benign;Benign;Benign	1	0	0.114286	0.349189	0	0.006	0	0.51	0.226887	0.217629	0.0111465	0.669633	0.85331	0	0	0.479487	0.501071
BRCA2	NM_000059	c.9770A>G	p.K3257R	missense	26	1.26	0	1	0	0.57	NA	3.4262	0.62243	0.896231	-0.032	1.14	0.011	0.046	1.5	-0.45	5.8	0	N;N	13.15	0.0471281	0.173	-0.909181	-0.859213	-0.9244	criteria provided, conflicting interpretations	Ambry Genetics;GeneDx;Invitae;Counsyl;Breast Cancer Information Core (BIC) (BRCA2);Sharing Clinical Reports Project (SCRP)	Uncertain significance;Likely benign;Likely benign;Uncertain significance;Uncertain significance;Uncertain significance	2	0	0.1	0.732973	0	1	0	0.43	0.292209	0.0901632	0.62243	0.6656	0.995862	0.011	0.046	0.57265	0.516071
BRCA2	NM_000059	c.9838C>T	p.P3280S	missense	74	5.74	1	0.966	65	0	0.281	19.9187	1	0	5.432	0.892	0.999	1	2.695	-2.32	3.68	0.999994	D;D	27.3	0.999999	0.236	0.810097	0.789441	-1.2063	criteria provided, conflicting interpretations	Sharing Clinical Reports Project (SCRP);Invitae;Breast Cancer Information Core (BIC) (BRCA2)	Likely benign;Uncertain significance;Uncertain significance	2	0	0.328571	0.975135	1	0.966	1	1	0.281	0.524176	1	0.847733	0.978759	0.999	1	0.674786	0.582857
BRCA2	NM_000059	c.9839C>A	p.P3280H	missense	77	5.74	1	0.923	65	0	0.371	19.9187	1	0	5.432	0.892	1	1	2.695	-2.61	3.66	0.999995	D;D	25.6	0.999999	0.288	0.810378	0.789628	-1.2063	criteria provided, conflicting interpretations	Ambry Genetics;Invitae;Sharing Clinical Reports Project (SCRP);Breast Cancer Information Core (BIC) (BRCA2);Counsyl	Uncertain significance;not provided;Benign;Uncertain significance;Uncertain significance	1	0	0.342857	0.975135	1	0.923	1	1	0.371	0.524176	1	0.847733	0.978759	1	1	0.674786	0.593214
BRCA2	NM_000059	c.9875C>T	p.P3292L	missense	98	3.96	0.976	0.999	0	0.01	NA	12.7605	0.999996	0.110564	2.185	0.892	0.877	0.999	2.625	-2.85	4.87	0.999999	D;D	21.9	0.745222	0.217	0.465868	0.419966	-1.1302	criteria provided, conflicting interpretations	Breast Cancer Information Core (BIC) (BRCA2);Emory Genetics Laboratory,Emory University;Illumina Clinical Services Laboratory,Illumina;Michigan Medical Genetics Laboratories,University of Michigan;Illumina Clinical Services Laboratory,Illumina;Ambry Genetics;GeneDx;Quest Diagnostics Nichols Institute San Juan Capistrano;Sharing Clinical Reports Project (SCRP);Invitae	Uncertain significance;Uncertain significance;Likely benign;Likely benign;Likely benign;Uncertain significance;Likely benign;Uncertain significance;Likely benign;Benign	2	0	0.442857	0.878919	0.976	0.999	0	0.99	0.440867	0.335803	0.999996	0.7395	0.978759	0.877	0.999	0.668803	0.601786
BRCA2	NM_000059	c.9905G>A	p.R3302K	missense	26	5.58	1	0.997	0	0	0.306	19.5617	1	0	6.887	0.998	0.994	0.999	2.695	-0.87	4.37	0.999772	D;D	29.5	0.999998	0.213	0.800355	0.774807	-1.2166	no assertion criteria provided	Sharing Clinical Reports Project (SCRP);Breast Cancer Information Core (BIC) (BRCA2);Invitae	Likely benign;Uncertain significance;not provided	2	0	0.1	0.966486	1	0.997	0	1	0.306	0.514782	1	0.896233	0.986069	0.994	0.999	0.674786	0.531071
BRCA2	NM_000059	c.9952A>C	p.N3318H	missense	68	1.76	0	0.149	0	0.05	0.091	5.5989	0.634416	0.886758	0.426	1.14	0.72	0.976	2.3	-1.11	5.73	0	N;N	11.63	0.0782169	0.056	-0.18627	-0.362314	-0.9091	criteria provided, conflicting interpretations	Ambry Genetics;Breast Cancer Information Core (BIC) (BRCA2);Invitae;Sharing Clinical Reports Project (SCRP)	Uncertain significance;Uncertain significance;not provided;Likely benign	2	0	0.3	0.76	0	0.149	0	0.95	0.091	0.147339	0.634416	0.680867	0.995862	0.72	0.976	0.641026	0.539643
BRCA2	NM_000059	c.10024G>A	p.E3342K	missense	56	5.72	1	0.995	0	0	0.401	19.8745	1	0	6.887	0.998	0.999	1	2.695	-1.16	4.45	0.999986	D;D	33	0.999999	0.249	0.821397	0.801983	-1.2279	criteria provided, conflicting interpretations	Ambry Genetics;Sharing Clinical Reports Project (SCRP)	Uncertain significance;Likely benign	2	0	0.242857	0.974054	1	0.995	0	1	0.401	0.523013	1	0.896233	0.986069	0.999	1	0.674786	0.541429
BRCA2	NM_000059	c.10045A>G	p.T3349A	missense	58	5.72	1	0.968	55	0	NA	15.9979	1	0.049543	6.424	1.14	0.998	1	2.695	-1.45	5.16	0.999886	D;D	24.7	0.999925	0.349	0.758858	0.737202	-1.1248	reviewed by expert panel	Ambry Genetics;Sharing Clinical Reports Project (SCRP);Invitae;Vantari Genetics;CSER_CC_NCGL University of Washington Medical Center;Breast Cancer Information Core (BIC) (BRCA2);Evidence-based Network for the Interpretation of Germline Mutant Alleles (ENIGMA);GeneDx	Benign;Benign;Likely benign;Likely benign;Likely benign;Uncertain significance;Benign;Likely benign	2	0	0.252381	0.974054	1	0.968	0.846154	1	0.464739	0.420997	1	0.8808	0.995862	0.998	1	0.674786	0.551786
BRCA2	NM_000059	c.10087A>G	p.I3363V	missense	29	-10.4	0	0	0	1	0.108	6.0938	0.000631	2.87613	-0.886	-0.38	0.001	0.001	-0.69	-0.04	5.96	0	N;N	1.382	0.999987	0.036	-1.91195	-1.96991	-0.8927	criteria provided, conflicting interpretations	Ambry Genetics;Invitae;GeneDx	Likely benign;Uncertain significance;Likely benign	2	0	0.114286	0.102703	0	0	0	0	0.108	0.160363	0.000631	0.637133	0.891034	0.001	0.001	0.38547	0.501429
BRCA2	NM_000059	c.10111A>G	p.T3371A	missense	58	4.54	0.005	0.036	0	0.39	0.069	7.4737	0.99315	0.247894	0.785	1.14	0.031	0.214	2.56	-1.1	5.71	0	N;N	15.81	0.417966	0.093	-0.602507	-0.624155	-0.9198	criteria provided, conflicting interpretations	GeneDx;Ambry Genetics;Invitae;Biesecker Lab/Human Development Section,National Institutes of Health;Sharing Clinical Reports Project (SCRP);Counsyl;Breast Cancer Information Core (BIC) (BRCA2)	Likely benign;Likely benign;Likely benign;Uncertain significance;Benign;Likely benign;Uncertain significance	2	0	0.252381	0.91027	0.005	0.036	0	0.61	0.069	0.196676	0.99315	0.692833	0.995862	0.031	0.214	0.663248	0.539286
BRCA2	NM_000059	c.10121C>T	p.T3374I	missense	89	1.53	0	0.068	0	0.09	NA	3.6148	0.726118	0.77338	-0.21	0.892	0.002	0.002	2.2	-1.17	5.72	0	N;N	11.96	0.0472251	0.01	-0.991761	-1.03117	-0.9231	criteria provided, conflicting interpretations	Ambry Genetics;GeneDx;Pathway Genomics;Sharing Clinical Reports Project (SCRP);Breast Cancer Information Core (BIC) (BRCA2);Genetics Diagnostic Laboratory,Children's Hospital of Eastern Ontario;Emory Genetics Laboratory,Emory University;Invitae;ITMI	Benign;Likely benign;Benign;Likely benign;Uncertain significance;Likely benign;Likely benign;Benign;not provided	2	0	0.4	0.747568	0	0.068	0	0.91	0.256212	0.0951263	0.726118	0.659667	0.978759	0.002	0.002	0.632479	0.541786
BRCA2	NM_000059	c.10153C>T	p.R3385C	missense	180	2.87	0	0.016	0	0.19	0.212	6.3723	0.187631	1.38096	0.003	-0.029	0	0.001	-0.69	-0.37	5.73	0	N;N	10.74	0.344608	0.037	-1.09565	-1.03887	-0.9351	criteria provided, multiple submitters, no conflicts	Sharing Clinical Reports Project (SCRP);Ambry Genetics;GeneDx;Michigan Medical Genetics Laboratories,University of Michigan;Invitae	Benign;Likely benign;Likely benign;Benign;Likely benign	2	0	0.833333	0.82	0	0.016	0	0.81	0.212	0.167692	0.187631	0.666767	0.915241	0	0.001	0.38547	0.513214
[truncated: 516 more rows]
[truncated: 23 more columns]
